# Supplementary material for: 1-(3-Phenyl­isoxazol-5-yl)cyclo­hexane-1,2-diol
Source: Acta Crystallogr Sect E Struct Rep Online. 2009 Jun 6;65(Pt 7):o1509–10. doi: 10.1107/S1600536809020947 (PMC2969214; doi:10.1107/S1600536809020947)
Supplement: Supplementary file 1 [file e-65-o1509-sup1.cif]

##############################################################################
###                                                                        ###
###        Electronic paper (Acta Crystallographica Section E)             ###
###                                                                        ###
##############################################################################
#                                                                            #
# This CIF contains the data in a paper accepted for publication in Acta     #
# Crystallographica Section E. It conforms to the requirements of Notes      #
# for Authors for Section E, and has been peer reviewed under the auspices   #
# of the IUCr Commission on Journals.                                        #
#                                                                            #
# Full details of the Crystallographic Information File format               #
# are given in the paper "The Crystallographic Information File (CIF):       #
# a New Standard Archive File for Crystallography" by S. R. Hall, F. H.      #
# Allen and I. D. Brown [Acta Cryst. (1991), A47, 655-685].                  #
#                                                                            #
# The current version of the core CIF dictionary is obtainable from          #
# ftp://ftp.iucr.org/pub/cif_core.dic. The current version number is 2.4.    #
#                                                                            #
# Software is freely available for graphical display of the structure(s) in  #
# this CIF.  For information consult the CIF home page http://www.iucr.org/  #
# cif/home.html                                                              #
#                                                                            #
# This file may be used for bona fide research purposes within the           #
# scientific community so long as proper attribution is given to the journal # 
# article from which it was obtained.                                        #
#                                                                            #
##############################################################################
                                             
data_global
_audit_creation_method     'WinGX routine CIF_UPDATE'
_audit_conform_dict_name     cif_core.dic
_audit_conform_dict_version     2.4
_journal_data_validation_number     ?
_journal_date_recd_electronic     2009-05-25
_journal_date_accepted     2009-06-02
_journal_name_full     'Acta Crystallographica, Section E'
_journal_year     2009
_journal_volume     65
_journal_issue      7
_journal_page_first     o1509
_journal_page_last     o1510
_journal_paper_category     QO
_journal_coeditor_code     PV2162
_publ_contact_author_name     'Brito, Iv\'an'
_publ_contact_author_address
;Departamento de Qu\'imica
Facultad de Ciencias B\'asicas
Universidad de Antofagasta
Casilla 170
Antofagasta Chile
;
_publ_contact_author_email     ivanbritob@yahoo.com
_publ_contact_author_fax     '56(55)637457'
_publ_contact_author_phone     '56(55)637814'
_publ_section_title
;
1-(3-Phenylisoxazol-5-yl)cyclohexane-1,2-diol
;
loop_
    _publ_author_name
    _publ_author_address
    'Astudillo, Luis'
;
Laboratorio de S\'intesis Org\'anica,
Instituto de Qu\'imica de Recursos Naturales,
Universidad de Talca, Casilla 747,
Talca
Chile
;
    'Brito, Iv\'an'
;
Departamento de Qu\'imica
Facultad de Ciencias B\'asicas
Universidad de Antofagasta
Casilla 170
Antofagasta
Chile
;
    'Vallejos, Gabriel'
;
Laboratorio de Bioorg\'anica, Instituto de Qu\'imica,
Facultad de Ciencias,
Universidad Austral de Chile, Casilla 567, Isla Teja S/N,
Valdivia
Chile
;
    'Gut\'ierrez, Margarita'
;
Laboratorio de S\'intesis Org\'anica,
Instituto de Qu\'imica de Recursos Naturales,
Universidad de Talca, Casilla 747,
Talca
Chile
;
    'L\'opez-Rodr\'iguez, Mat\'ias'
;
Instituto de Bio-Org\'anica `Antonio Gonz\'alez',
Universidad de La Laguna,
Astrof\'isico Francisco S\'anchez N\%2, La Laguna, Tenerife, Spain
;
_publ_section_synopsis     .
data_I
_audit_creation_method     'WinGX routine CIF_UPDATE'
_chemical_name_systematic
;
1-(3-Phenylisoxazol-5-yl)cyclohexane-1,2-diol
;
_chemical_formula_moiety     'C15 H17 N O3'
_chemical_formula_sum     'C15 H17 N O3'
_chemical_formula_iupac     'C15 H17 N O3'
_chemical_formula_weight     259.3
_symmetry_cell_setting     triclinic
_symmetry_space_group_name_H-M     'P -1'
_symmetry_space_group_name_Hall     '-P 1'
loop_
    _symmetry_equiv_pos_as_xyz
    'x, y, z'
    '-x, -y, -z'
_cell_length_a     9.4894(17)
_cell_length_b     11.5593(15)
_cell_length_c     14.0083(13)
_cell_angle_alpha     73.02(2)
_cell_angle_beta     81.62(4)
_cell_angle_gamma     66.71(5)
_cell_volume     1349.0(3)
_cell_formula_units_Z     4
_cell_measurement_reflns_used     5863
_cell_measurement_theta_min     1.9
_cell_measurement_theta_max     27.1
_cell_measurement_temperature     298(2)
_exptl_crystal_description     block
_exptl_crystal_colour     yellow
_exptl_crystal_size_max     0.21
_exptl_crystal_size_mid     0.10
_exptl_crystal_size_min     0.09
_exptl_crystal_density_diffrn     1.277
_exptl_crystal_density_method     'not measured'
_exptl_crystal_F_000     552
_exptl_absorpt_coefficient_mu     0.089
_exptl_absorpt_correction_type     none
_exptl_special_details
;
Melting points were recorded on an Electrothermal 9100 instrument and are
uncorrected; IR spectra were obtained on a Nicolet Nexus 470-FTIR spectrometer
as potassium bromide pellets and are reported in wavenumbers (cm^-1^). ^1^H
and ^13^CNMR spectra were measured on a Bruker AM-400 spectrometer (400 MHz),
using CDCl~3 ~as solvent. TMS was used as an internal standard. Chemical
shifts (<i>d</i>) and <i>J </i>values are reported in p.p.m. and Hz,
respectively. Reaction progress was monitored by means of thin-layer
chromatography using Merck Kieselgel 60 (230--240 mesh). All reagents were
purchased from Merck, Sigma and Aldrich Chemical Co. and used without further
purification. Solvents were dried and distilled prior to use.
<i>5-Cyclohex-1-enyl-3-phenylisoxazole</i> <b>1</b>: mp 361(2) K.
RMN-^1^H (CDCl~3~, 400 MHz, \d): 7,82 (2<i>H</i>, dd, J: 8,0 and 4,0);
7,45 (1<i>H</i>, m); 7,45 (2<i>H</i>, m); 6,67 (1<i>H</i>, br.s);
6,39 (1<i>H</i>, s); 2,40 (2<i>H</i>, m); 2,28 (2<i>H</i>, m);
1,80 (2<i>H</i>, m); 1,70 (2<i>H</i>, m).
RMN-^13^C (CDCl3, 100 MHz, \d): 171.65, 162.44, 130.22, 129.79, 129.49,
128.85, 128.85, 126.77, 126.77, 125.41, 96.18, 25.44, 25.24, 22.12, 21.74.
The title compound (II): mp 418(2) K.
RMN-^1^H (CDCl~3~, 400 MHz, \d): 7,93 (2<i>H</i>, m); 7,59 (3<i>H</i>, m);
6,82 (1<i>H</i>, s); 4,13 (1<i>H</i>, dd, <i>J </i>= 12 and 4);
1,97 (8<i>H</i>, m).
RMN-^13^C (CDCl~3~,100 MHz, \d): 177.83, 161.86, 129.48, 128.42, 128.35,
128.35, 126.17, 126.17, 99.13, 73.28, 71.94, 35.11, 28.96, 23.26, 19.60.
FT--IR (KBr pellet, cm^-1^): \n 3395, 2940, 2863, 1598, 1468, 1404.
;
_diffrn_ambient_temperature     298(2)
_diffrn_radiation_type     MoK\a
_diffrn_radiation_wavelength     0.71069
_diffrn_radiation_source     'fine-focus sealed tube'
_diffrn_radiation_monochromator     graphite
_diffrn_measurement_device_type     'Nonius KappaCCD area-detector'
_diffrn_measurement_method     '\f scans, and \w scans with \k  offsets'
_diffrn_reflns_number     10826
_diffrn_reflns_av_R_equivalents     0.0742
_diffrn_reflns_theta_min     1.99
_diffrn_reflns_theta_max     27.1
_diffrn_reflns_theta_full     27.1
_diffrn_measured_fraction_theta_max     0.985
_diffrn_measured_fraction_theta_full     0.985
_diffrn_reflns_limit_h_min     0
_diffrn_reflns_limit_h_max     12
_diffrn_reflns_limit_k_min     -13
_diffrn_reflns_limit_k_max     14
_diffrn_reflns_limit_l_min     -17
_diffrn_reflns_limit_l_max     17
_refine_special_details
;
Refinement of <i>F</i>^2^ against ALL reflections. The weighted <i>R</i>-factor
<i>wR</i> and goodness of fit <i>S</i> are based on <i>F</i>^2^, conventional
<i>R</i>-factors <i>R</i> are based on <i>F</i>, with <i>F</i> set to zero for
negative <i>F</i>^2^. The threshold expression of <i>F</i>^2^ >
2\s(<i>F</i>^2^) is used only for calculating <i>R</i>-factors(gt) <i>etc</i>.
and is not relevant to the choice of reflections for refinement.
<i>R</i>-factors based on <i>F</i>^2^ are statistically about twice as large
as those based on <i>F</i>, and <i>R</i>- factors based on ALL data will be
even larger.
;
_reflns_number_total     5863
_reflns_number_gt     4447
_reflns_threshold_expression     >2\s(I)
_refine_ls_structure_factor_coef     Fsqd
_refine_ls_matrix_type     full
_refine_ls_R_factor_all     0.0882
_refine_ls_R_factor_gt     0.0628
_refine_ls_wR_factor_ref     0.1676
_refine_ls_goodness_of_fit_ref     1.135
_refine_ls_restrained_S_all     1.135
_refine_ls_number_reflns     5863
_refine_ls_number_parameters     347
_refine_ls_number_restraints     0
_refine_ls_hydrogen_treatment     constr
_refine_ls_weighting_scheme     calc
_refine_ls_weighting_details
         'calc w=1/[\s^2^(Fo^2^)+(0.0709P)^2^+0.2904P] where P=(Fo^2^+2Fc^2^)/3'
_atom_sites_solution_hydrogens     geom
_atom_sites_solution_primary     direct
_atom_sites_solution_secondary     difmap
_refine_ls_shift/su_max     0
_refine_ls_shift/su_mean     0
_refine_diff_density_max     0.237
_refine_diff_density_min     -0.192
_refine_ls_extinction_method     none
loop_
    _atom_type_symbol
    _atom_type_description
    _atom_type_scat_dispersion_real
    _atom_type_scat_dispersion_imag
    _atom_type_scat_source
    C C 0.0033 0.0016 'International Tables Vol C Tables 4.2.6.8 and 6.1.1.4'
    H H 0 0 'International Tables Vol C Tables 4.2.6.8 and 6.1.1.4'
    N N 0.0061 0.0033 'International Tables Vol C Tables 4.2.6.8 and 6.1.1.4'
    O O 0.0106 0.006 'International Tables Vol C Tables 4.2.6.8 and 6.1.1.4'
_computing_data_collection     'COLLECT (Nonius, 2000)'
_computing_cell_refinement     'DENZO-SMN (Otwinowski & Minor, 1997)'
_computing_data_reduction     'DENZO-SMN (Otwinowski & Minor, 1997)'
_computing_structure_solution     'SIR97 (Altomare <i>et al.</i>,  1999)'
_computing_structure_refinement     'SHELXL97 (Sheldrick, 2008)'
_computing_molecular_graphics
                  'ORTEP-3 for Windows (Farrugia, 1997) and PLATON (Spek, 2009)'
_computing_publication_material     'WinGX (Farrugia, 1999)'
loop_
    _atom_site_type_symbol
    _atom_site_label
    _atom_site_fract_x
    _atom_site_fract_y
    _atom_site_fract_z
    _atom_site_U_iso_or_equiv
    _atom_site_adp_type
    _atom_site_calc_flag
    _atom_site_refinement_flags
    _atom_site_occupancy
    _atom_site_disorder_assembly
    _atom_site_disorder_group
    O O1 0.62628(16) 0.34815(14) -0.02283(11) 0.0506(4) Uani d . 1 . .
    O O2 0.93980(15) 0.08165(12) 0.11711(11) 0.0402(4) Uani d . 1 . .
    H H2 1.0099 0.109 0.1025 0.06 Uiso calc R 1 . .
    O O3 0.91802(15) 0.33990(12) 0.08949(10) 0.0389(4) Uani d . 1 . .
    H H3 0.9214 0.4003 0.1072 0.058 Uiso calc R 1 . .
    O O4 0.26135(18) 0.12795(13) -0.00370(11) 0.0484(4) Uani d . 1 . .
    O O5 -0.00749(16) 0.44685(13) -0.11911(10) 0.0426(4) Uani d . 1 . .
    H H5 -0.0304 0.4079 -0.064 0.064 Uiso calc R 1 . .
    O O6 0.29277(15) 0.42716(11) -0.16284(10) 0.0360(3) Uani d . 1 . .
    H H6 0.3837 0.4082 -0.1543 0.054 Uiso calc R 1 . .
    N N1 0.6074(2) 0.38177(19) -0.12650(14) 0.0529(5) Uani d . 1 . .
    N N2 0.2639(2) 0.08580(17) 0.10155(13) 0.0482(5) Uani d . 1 . .
    C C1 0.7962(2) 0.18899(17) 0.10844(14) 0.0323(4) Uani d . 1 . .
    C C2 0.6772(3) 0.1367(2) 0.17032(16) 0.0455(5) Uani d . 1 . .
    H H2A 0.576 0.2048 0.1596 0.055 Uiso calc R 1 . .
    H H2B 0.6781 0.0648 0.1476 0.055 Uiso calc R 1 . .
    C C3 0.7075(3) 0.0904(2) 0.28125(18) 0.0549(6) Uani d . 1 . .
    H H3A 0.6256 0.0639 0.3177 0.066 Uiso calc R 1 . .
    H H3B 0.803 0.0152 0.2933 0.066 Uiso calc R 1 . .
    C C4 0.7175(3) 0.1971(3) 0.31908(18) 0.0616(7) Uani d . 1 . .
    H H4A 0.7444 0.1631 0.3887 0.074 Uiso calc R 1 . .
    H H4B 0.6182 0.2681 0.3145 0.074 Uiso calc R 1 . .
    C C5 0.8374(3) 0.2482(2) 0.25845(16) 0.0486(6) Uani d . 1 . .
    H H5A 0.8385 0.3189 0.2819 0.058 Uiso calc R 1 . .
    H H5B 0.9382 0.1791 0.268 0.058 Uiso calc R 1 . .
    C C6 0.8032(2) 0.29647(17) 0.14842(14) 0.0334(4) Uani d . 1 . .
    H H6A 0.7037 0.3694 0.1392 0.04 Uiso calc R 1 . .
    C C7 0.7557(2) 0.24037(17) 0.00041(15) 0.0331(4) Uani d . 1 . .
    C C8 0.8209(2) 0.20197(17) -0.08249(14) 0.0346(4) Uani d . 1 . .
    H H8 0.9095 0.1303 -0.0875 0.042 Uiso calc R 1 . .
    C C9 0.7250(2) 0.29443(19) -0.16047(15) 0.0378(5) Uani d . 1 . .
    C C10 0.7449(2) 0.3044(2) -0.26858(16) 0.0437(5) Uani d . 1 . .
    C C11 0.8477(3) 0.2006(3) -0.30373(18) 0.0608(7) Uani d . 1 . .
    H H11 0.9012 0.1227 -0.2588 0.073 Uiso calc R 1 . .
    C C12 0.8715(4) 0.2119(4) -0.4055(2) 0.0849(9) Uani d . 1 . .
    H H12 0.9409 0.1421 -0.429 0.102 Uiso calc R 1 . .
    C C13 0.7913(5) 0.3277(4) -0.4720(2) 0.0929(11) Uani d . 1 . .
    H H13 0.8073 0.3359 -0.5403 0.111 Uiso calc R 1 . .
    C C14 0.6878(4) 0.4311(4) -0.4375(2) 0.0854(10) Uani d . 1 . .
    H H14 0.6336 0.5085 -0.4826 0.102 Uiso calc R 1 . .
    C C15 0.6643(3) 0.4202(3) -0.3370(2) 0.0629(7) Uani d . 1 . .
    H H15 0.5942 0.4904 -0.3142 0.075 Uiso calc R 1 . .
    C C16 0.2624(2) 0.31090(16) -0.14292(14) 0.0303(4) Uani d . 1 . .
    C C17 0.0942(2) 0.35473(18) -0.17172(14) 0.0343(4) Uani d . 1 . .
    H H17 0.0657 0.2781 -0.1537 0.041 Uiso calc R 1 . .
    C C18 0.0737(2) 0.4167(2) -0.28265(15) 0.0412(5) Uani d . 1 . .
    H H18A 0.0924 0.4972 -0.3002 0.049 Uiso calc R 1 . .
    H H18B -0.0314 0.438 -0.2984 0.049 Uiso calc R 1 . .
    C C19 0.1827(3) 0.3262(2) -0.34394(17) 0.0520(6) Uani d . 1 . .
    H H19A 0.1708 0.3705 -0.4144 0.062 Uiso calc R 1 . .
    H H19B 0.1567 0.2498 -0.3318 0.062 Uiso calc R 1 . .
    C C20 0.3488(3) 0.2838(2) -0.31744(16) 0.0493(6) Uani d . 1 . .
    H H20A 0.378 0.3592 -0.336 0.059 Uiso calc R 1 . .
    H H20B 0.415 0.2227 -0.355 0.059 Uiso calc R 1 . .
    C C21 0.3705(2) 0.22007(19) -0.20610(15) 0.0407(5) Uani d . 1 . .
    H H21A 0.4761 0.1977 -0.1908 0.049 Uiso calc R 1 . .
    H H21B 0.3508 0.1401 -0.1889 0.049 Uiso calc R 1 . .
    C C22 0.2762(2) 0.24539(17) -0.03319(14) 0.0329(4) Uani d . 1 . .
    C C23 0.2892(2) 0.28088(18) 0.04736(14) 0.0347(4) Uani d . 1 . .
    H H23 0.301 0.3566 0.0485 0.042 Uiso calc R 1 . .
    C C24 0.2811(2) 0.17773(18) 0.13034(15) 0.0353(4) Uani d . 1 . .
    C C25 0.2852(2) 0.16502(19) 0.23812(15) 0.0379(5) Uani d . 1 . .
    C C26 0.2603(3) 0.2727(2) 0.27237(17) 0.0526(6) Uani d . 1 . .
    H H26 0.2419 0.3537 0.2273 0.063 Uiso calc R 1 . .
    C C27 0.2626(3) 0.2598(3) 0.37386(18) 0.0667(7) Uani d . 1 . .
    H H27 0.2458 0.3324 0.3965 0.08 Uiso calc R 1 . .
    C C28 0.2896(3) 0.1406(3) 0.44105(18) 0.0661(7) Uani d . 1 . .
    H H28 0.2912 0.1325 0.509 0.079 Uiso calc R 1 . .
    C C29 0.3143(3) 0.0333(3) 0.40761(18) 0.0659(7) Uani d . 1 . .
    H H29 0.3331 -0.0476 0.453 0.079 Uiso calc R 1 . .
    C C30 0.3113(3) 0.0452(2) 0.30692(17) 0.0509(6) Uani d . 1 . .
    H H30 0.327 -0.0277 0.285 0.061 Uiso calc R 1 . .
loop_
    _atom_site_aniso_label
    _atom_site_aniso_U_11
    _atom_site_aniso_U_22
    _atom_site_aniso_U_33
    _atom_site_aniso_U_12
    _atom_site_aniso_U_13
    _atom_site_aniso_U_23
    O1 0.0387(8) 0.0564(9) 0.0423(10) 0.0013(7) -0.0070(7) -0.0159(7)
    O2 0.0374(8) 0.0297(7) 0.0493(9) -0.0067(6) -0.0041(7) -0.0111(6)
    O3 0.0488(8) 0.0377(7) 0.0382(8) -0.0244(7) 0.0061(6) -0.0136(6)
    O4 0.0746(11) 0.0373(8) 0.0361(9) -0.0270(7) -0.0048(7) -0.0037(6)
    O5 0.0376(8) 0.0449(8) 0.0347(9) -0.0076(6) 0.0039(6) -0.0083(6)
    O6 0.0363(7) 0.0292(7) 0.0428(9) -0.0127(6) -0.0061(6) -0.0066(6)
    N1 0.0414(11) 0.0634(12) 0.0424(12) -0.0062(9) -0.0125(9) -0.0105(9)
    N2 0.0678(13) 0.0428(10) 0.0324(10) -0.0244(9) -0.0056(9) -0.0002(8)
    C1 0.0316(10) 0.0282(9) 0.0366(11) -0.0097(8) -0.0005(8) -0.0096(8)
    C2 0.0449(12) 0.0450(11) 0.0502(14) -0.0237(10) -0.0007(10) -0.0080(10)
    C3 0.0565(14) 0.0565(13) 0.0504(15) -0.0330(12) 0.0049(11) 0.0019(11)
    C4 0.0812(18) 0.0710(16) 0.0356(14) -0.0389(14) 0.0104(12) -0.0091(12)
    C5 0.0709(15) 0.0504(12) 0.0323(12) -0.0313(12) -0.0010(10) -0.0102(10)
    C6 0.0379(11) 0.0331(9) 0.0303(11) -0.0153(8) 0.0044(8) -0.0095(8)
    C7 0.0317(10) 0.0306(9) 0.0384(12) -0.0113(8) -0.0046(8) -0.0099(8)
    C8 0.0367(11) 0.0319(9) 0.0360(12) -0.0120(8) -0.0031(9) -0.0100(8)
    C9 0.0345(11) 0.0415(11) 0.0413(12) -0.0184(9) -0.0049(9) -0.0090(9)
    C10 0.0466(12) 0.0580(13) 0.0354(12) -0.0322(11) -0.0065(10) -0.0048(10)
    C11 0.0778(18) 0.0710(16) 0.0418(15) -0.0347(14) -0.0020(12) -0.0168(12)
    C12 0.116(3) 0.112(3) 0.0461(18) -0.058(2) 0.0105(17) -0.0336(18)
    C13 0.138(3) 0.140(3) 0.0335(17) -0.094(3) -0.0026(19) -0.012(2)
    C14 0.111(3) 0.106(2) 0.0452(18) -0.064(2) -0.0234(17) 0.0146(17)
    C15 0.0673(17) 0.0697(16) 0.0512(16) -0.0345(14) -0.0148(13) 0.0040(13)
    C16 0.0343(10) 0.0267(9) 0.0299(11) -0.0122(8) -0.0009(8) -0.0060(8)
    C17 0.0353(10) 0.0364(10) 0.0326(11) -0.0153(8) 0.0002(8) -0.0086(8)
    C18 0.0408(12) 0.0500(12) 0.0346(12) -0.0195(10) -0.0085(9) -0.0066(9)
    C19 0.0661(16) 0.0640(14) 0.0348(13) -0.0294(12) -0.0014(11) -0.0185(11)
    C20 0.0551(14) 0.0544(13) 0.0376(13) -0.0178(11) 0.0100(10) -0.0198(11)
    C21 0.0422(12) 0.0364(10) 0.0413(13) -0.0113(9) 0.0041(9) -0.0142(9)
    C22 0.0319(10) 0.0275(9) 0.0352(11) -0.0086(8) -0.0029(8) -0.0047(8)
    C23 0.0356(11) 0.0332(10) 0.0335(11) -0.0119(8) -0.0040(8) -0.0056(8)
    C24 0.0278(10) 0.0364(10) 0.0352(12) -0.0080(8) -0.0015(8) -0.0052(8)
    C25 0.0303(10) 0.0426(11) 0.0320(12) -0.0088(9) -0.0005(8) -0.0038(9)
    C26 0.0677(16) 0.0437(12) 0.0361(13) -0.0136(11) -0.0033(11) -0.0046(10)
    C27 0.095(2) 0.0624(15) 0.0375(15) -0.0225(15) -0.0020(13) -0.0152(12)
    C28 0.0800(19) 0.0768(18) 0.0289(13) -0.0212(15) -0.0005(12) -0.0077(12)
    C29 0.0844(19) 0.0591(15) 0.0358(14) -0.0216(14) 0.0008(13) 0.0058(11)
    C30 0.0589(15) 0.0455(12) 0.0404(14) -0.0171(11) -0.0002(11) -0.0037(10)
_geom_special_details
;
All s.u.'s (except the s.u. in the dihedral angle between two l.s. planes) are
estimated using the full covariance matrix. The cell s.u.'s are taken into
account individually in the estimation of s.u.'s in distances, angles and
torsion angles; correlations between s.u.'s in cell parameters are only used
when they are defined by crystal symmetry. An approximate (isotropic)
treatment of cell s.u.'s is used for estimating s.u.'s involving l.s. planes.
;
loop_
    _geom_bond_atom_site_label_1
    _geom_bond_atom_site_label_2
    _geom_bond_site_symmetry_2
    _geom_bond_distance
    _geom_bond_publ_flag
    O1 C7 . 1.355(2) ?
    O1 N1 . 1.408(2) ?
    O2 C1 . 1.426(2) ?
    O2 H2 . 0.82 ?
    O3 C6 . 1.432(2) ?
    O3 H3 . 0.82 ?
    O4 C22 . 1.356(2) ?
    O4 N2 . 1.412(2) ?
    O5 C17 . 1.431(2) ?
    O5 H5 . 0.82 ?
    O6 C16 . 1.425(2) ?
    O6 H6 . 0.82 ?
    N1 C9 . 1.314(3) ?
    N2 C24 . 1.314(3) ?
    C1 C7 . 1.501(3) ?
    C1 C2 . 1.530(3) ?
    C1 C6 . 1.531(2) ?
    C2 C3 . 1.519(3) ?
    C2 H2A . 0.97 ?
    C2 H2B . 0.97 ?
    C3 C4 . 1.517(3) ?
    C3 H3A . 0.97 ?
    C3 H3B . 0.97 ?
    C4 C5 . 1.524(3) ?
    C4 H4A . 0.97 ?
    C4 H4B . 0.97 ?
    C5 C6 . 1.514(3) ?
    C5 H5A . 0.97 ?
    C5 H5B . 0.97 ?
    C6 H6A . 0.98 ?
    C7 C8 . 1.343(3) ?
    C8 C9 . 1.415(3) ?
    C8 H8 . 0.93 ?
    C9 C10 . 1.475(3) ?
    C10 C11 . 1.383(3) ?
    C10 C15 . 1.397(3) ?
    C11 C12 . 1.386(4) ?
    C11 H11 . 0.93 ?
    C12 C13 . 1.382(5) ?
    C12 H12 . 0.93 ?
    C13 C14 . 1.377(5) ?
    C13 H13 . 0.93 ?
    C14 C15 . 1.369(4) ?
    C14 H14 . 0.93 ?
    C15 H15 . 0.93 ?
    C16 C22 . 1.501(3) ?
    C16 C21 . 1.538(3) ?
    C16 C17 . 1.547(3) ?
    C17 C18 . 1.515(3) ?
    C17 H17 . 0.98 ?
    C18 C19 . 1.521(3) ?
    C18 H18A . 0.97 ?
    C18 H18B . 0.97 ?
    C19 C20 . 1.522(3) ?
    C19 H19A . 0.97 ?
    C19 H19B . 0.97 ?
    C20 C21 . 1.523(3) ?
    C20 H20A . 0.97 ?
    C20 H20B . 0.97 ?
    C21 H21A . 0.97 ?
    C21 H21B . 0.97 ?
    C22 C23 . 1.345(3) ?
    C23 C24 . 1.420(3) ?
    C23 H23 . 0.93 ?
    C24 C25 . 1.478(3) ?
    C25 C26 . 1.385(3) ?
    C25 C30 . 1.388(3) ?
    C26 C27 . 1.388(3) ?
    C26 H26 . 0.93 ?
    C27 C28 . 1.372(4) ?
    C27 H27 . 0.93 ?
    C28 C29 . 1.376(4) ?
    C28 H28 . 0.93 ?
    C29 C30 . 1.380(3) ?
    C29 H29 . 0.93 ?
    C30 H30 . 0.93 ?
loop_
    _geom_angle_atom_site_label_1
    _geom_angle_atom_site_label_2
    _geom_angle_atom_site_label_3
    _geom_angle_site_symmetry_1
    _geom_angle_site_symmetry_3
    _geom_angle
    _geom_angle_publ_flag
    C7 O1 N1 . . 108.43(15) ?
    C1 O2 H2 . . 109.5 ?
    C6 O3 H3 . . 109.5 ?
    C22 O4 N2 . . 108.55(14) ?
    C17 O5 H5 . . 109.5 ?
    C16 O6 H6 . . 109.5 ?
    C9 N1 O1 . . 105.42(17) ?
    C24 N2 O4 . . 105.51(15) ?
    O2 C1 C7 . . 108.33(15) ?
    O2 C1 C2 . . 107.01(15) ?
    C7 C1 C2 . . 110.19(16) ?
    O2 C1 C6 . . 111.29(15) ?
    C7 C1 C6 . . 110.53(15) ?
    C2 C1 C6 . . 109.43(16) ?
    C3 C2 C1 . . 112.45(17) ?
    C3 C2 H2A . . 109.1 ?
    C1 C2 H2A . . 109.1 ?
    C3 C2 H2B . . 109.1 ?
    C1 C2 H2B . . 109.1 ?
    H2A C2 H2B . . 107.8 ?
    C4 C3 C2 . . 111.14(18) ?
    C4 C3 H3A . . 109.4 ?
    C2 C3 H3A . . 109.4 ?
    C4 C3 H3B . . 109.4 ?
    C2 C3 H3B . . 109.4 ?
    H3A C3 H3B . . 108 ?
    C3 C4 C5 . . 110.92(19) ?
    C3 C4 H4A . . 109.5 ?
    C5 C4 H4A . . 109.5 ?
    C3 C4 H4B . . 109.5 ?
    C5 C4 H4B . . 109.5 ?
    H4A C4 H4B . . 108 ?
    C6 C5 C4 . . 110.94(19) ?
    C6 C5 H5A . . 109.5 ?
    C4 C5 H5A . . 109.5 ?
    C6 C5 H5B . . 109.5 ?
    C4 C5 H5B . . 109.5 ?
    H5A C5 H5B . . 108 ?
    O3 C6 C5 . . 111.89(16) ?
    O3 C6 C1 . . 107.13(14) ?
    C5 C6 C1 . . 111.39(15) ?
    O3 C6 H6A . . 108.8 ?
    C5 C6 H6A . . 108.8 ?
    C1 C6 H6A . . 108.8 ?
    C8 C7 O1 . . 109.78(17) ?
    C8 C7 C1 . . 133.69(17) ?
    O1 C7 C1 . . 116.53(16) ?
    C7 C8 C9 . . 104.88(17) ?
    C7 C8 H8 . . 127.6 ?
    C9 C8 H8 . . 127.6 ?
    N1 C9 C8 . . 111.47(19) ?
    N1 C9 C10 . . 119.76(19) ?
    C8 C9 C10 . . 128.74(19) ?
    C11 C10 C15 . . 119.1(2) ?
    C11 C10 C9 . . 120.4(2) ?
    C15 C10 C9 . . 120.5(2) ?
    C10 C11 C12 . . 120.4(3) ?
    C10 C11 H11 . . 119.8 ?
    C12 C11 H11 . . 119.8 ?
    C13 C12 C11 . . 119.6(3) ?
    C13 C12 H12 . . 120.2 ?
    C11 C12 H12 . . 120.2 ?
    C14 C13 C12 . . 120.4(3) ?
    C14 C13 H13 . . 119.8 ?
    C12 C13 H13 . . 119.8 ?
    C15 C14 C13 . . 120.2(3) ?
    C15 C14 H14 . . 119.9 ?
    C13 C14 H14 . . 119.9 ?
    C14 C15 C10 . . 120.4(3) ?
    C14 C15 H15 . . 119.8 ?
    C10 C15 H15 . . 119.8 ?
    O6 C16 C22 . . 109.15(14) ?
    O6 C16 C21 . . 110.93(15) ?
    C22 C16 C21 . . 111.75(15) ?
    O6 C16 C17 . . 106.02(14) ?
    C22 C16 C17 . . 109.02(15) ?
    C21 C16 C17 . . 109.80(15) ?
    O5 C17 C18 . . 108.31(16) ?
    O5 C17 C16 . . 110.79(15) ?
    C18 C17 C16 . . 111.75(16) ?
    O5 C17 H17 . . 108.6 ?
    C18 C17 H17 . . 108.6 ?
    C16 C17 H17 . . 108.6 ?
    C17 C18 C19 . . 111.44(18) ?
    C17 C18 H18A . . 109.3 ?
    C19 C18 H18A . . 109.3 ?
    C17 C18 H18B . . 109.3 ?
    C19 C18 H18B . . 109.3 ?
    H18A C18 H18B . . 108 ?
    C18 C19 C20 . . 111.25(17) ?
    C18 C19 H19A . . 109.4 ?
    C20 C19 H19A . . 109.4 ?
    C18 C19 H19B . . 109.4 ?
    C20 C19 H19B . . 109.4 ?
    H19A C19 H19B . . 108 ?
    C19 C20 C21 . . 111.04(18) ?
    C19 C20 H20A . . 109.4 ?
    C21 C20 H20A . . 109.4 ?
    C19 C20 H20B . . 109.4 ?
    C21 C20 H20B . . 109.4 ?
    H20A C20 H20B . . 108 ?
    C20 C21 C16 . . 111.55(16) ?
    C20 C21 H21A . . 109.3 ?
    C16 C21 H21A . . 109.3 ?
    C20 C21 H21B . . 109.3 ?
    C16 C21 H21B . . 109.3 ?
    H21A C21 H21B . . 108 ?
    C23 C22 O4 . . 109.57(17) ?
    C23 C22 C16 . . 134.23(16) ?
    O4 C22 C16 . . 115.99(15) ?
    C22 C23 C24 . . 105.08(16) ?
    C22 C23 H23 . . 127.5 ?
    C24 C23 H23 . . 127.5 ?
    N2 C24 C23 . . 111.28(17) ?
    N2 C24 C25 . . 119.46(17) ?
    C23 C24 C25 . . 129.24(17) ?
    C26 C25 C30 . . 118.9(2) ?
    C26 C25 C24 . . 120.66(18) ?
    C30 C25 C24 . . 120.47(18) ?
    C25 C26 C27 . . 120.1(2) ?
    C25 C26 H26 . . 119.9 ?
    C27 C26 H26 . . 119.9 ?
    C28 C27 C26 . . 120.4(2) ?
    C28 C27 H27 . . 119.8 ?
    C26 C27 H27 . . 119.8 ?
    C27 C28 C29 . . 119.8(2) ?
    C27 C28 H28 . . 120.1 ?
    C29 C28 H28 . . 120.1 ?
    C28 C29 C30 . . 120.2(2) ?
    C28 C29 H29 . . 119.9 ?
    C30 C29 H29 . . 119.9 ?
    C29 C30 C25 . . 120.6(2) ?
    C29 C30 H30 . . 119.7 ?
    C25 C30 H30 . . 119.7 ?
loop_
    _geom_torsion_atom_site_label_1
    _geom_torsion_atom_site_label_2
    _geom_torsion_atom_site_label_3
    _geom_torsion_atom_site_label_4
    _geom_torsion_site_symmetry_1
    _geom_torsion_site_symmetry_2
    _geom_torsion_site_symmetry_3
    _geom_torsion_site_symmetry_4
    _geom_torsion
    _geom_torsion_publ_flag
    C7 O1 N1 C9 . . . . -0.3(2) ?
    C22 O4 N2 C24 . . . . -0.5(2) ?
    O2 C1 C2 C3 . . . . 65.7(2) ?
    C7 C1 C2 C3 . . . . -176.76(16) ?
    C6 C1 C2 C3 . . . . -55.0(2) ?
    C1 C2 C3 C4 . . . . 55.1(3) ?
    C2 C3 C4 C5 . . . . -55.0(3) ?
    C3 C4 C5 C6 . . . . 56.5(3) ?
    C4 C5 C6 O3 . . . . -177.55(17) ?
    C4 C5 C6 C1 . . . . -57.7(2) ?
    O2 C1 C6 O3 . . . . 60.75(19) ?
    C7 C1 C6 O3 . . . . -59.67(19) ?
    C2 C1 C6 O3 . . . . 178.80(16) ?
    O2 C1 C6 C5 . . . . -61.9(2) ?
    C7 C1 C6 C5 . . . . 177.67(16) ?
    C2 C1 C6 C5 . . . . 56.1(2) ?
    N1 O1 C7 C8 . . . . -0.5(2) ?
    N1 O1 C7 C1 . . . . 179.87(14) ?
    O2 C1 C7 C8 . . . . 4.2(3) ?
    C2 C1 C7 C8 . . . . -112.5(2) ?
    C6 C1 C7 C8 . . . . 126.4(2) ?
    O2 C1 C7 O1 . . . . -176.22(14) ?
    C2 C1 C7 O1 . . . . 67.0(2) ?
    C6 C1 C7 O1 . . . . -54.0(2) ?
    O1 C7 C8 C9 . . . . 1.01(19) ?
    C1 C7 C8 C9 . . . . -179.40(18) ?
    O1 N1 C9 C8 . . . . 1.0(2) ?
    O1 N1 C9 C10 . . . . -177.26(15) ?
    C7 C8 C9 N1 . . . . -1.3(2) ?
    C7 C8 C9 C10 . . . . 176.78(17) ?
    N1 C9 C10 C11 . . . . -166.5(2) ?
    C8 C9 C10 C11 . . . . 15.6(3) ?
    N1 C9 C10 C15 . . . . 15.8(3) ?
    C8 C9 C10 C15 . . . . -162.2(2) ?
    C15 C10 C11 C12 . . . . 0.7(3) ?
    C9 C10 C11 C12 . . . . -177.1(2) ?
    C10 C11 C12 C13 . . . . -0.2(4) ?
    C11 C12 C13 C14 . . . . -0.4(5) ?
    C12 C13 C14 C15 . . . . 0.5(5) ?
    C13 C14 C15 C10 . . . . 0.0(4) ?
    C11 C10 C15 C14 . . . . -0.5(3) ?
    C9 C10 C15 C14 . . . . 177.2(2) ?
    O6 C16 C17 O5 . . . . -55.87(18) ?
    C22 C16 C17 O5 . . . . 61.51(18) ?
    C21 C16 C17 O5 . . . . -175.77(14) ?
    O6 C16 C17 C18 . . . . 65.02(18) ?
    C22 C16 C17 C18 . . . . -177.60(14) ?
    C21 C16 C17 C18 . . . . -54.87(19) ?
    O5 C17 C18 C19 . . . . 177.89(16) ?
    C16 C17 C18 C19 . . . . 55.6(2) ?
    C17 C18 C19 C20 . . . . -55.8(2) ?
    C18 C19 C20 C21 . . . . 56.1(2) ?
    C19 C20 C21 C16 . . . . -56.4(2) ?
    O6 C16 C21 C20 . . . . -61.6(2) ?
    C22 C16 C21 C20 . . . . 176.34(15) ?
    C17 C16 C21 C20 . . . . 55.2(2) ?
    N2 O4 C22 C23 . . . . 0.4(2) ?
    N2 O4 C22 C16 . . . . -174.98(15) ?
    O6 C16 C22 C23 . . . . 10.7(3) ?
    C21 C16 C22 C23 . . . . 133.8(2) ?
    C17 C16 C22 C23 . . . . -104.7(2) ?
    O6 C16 C22 O4 . . . . -175.34(15) ?
    C21 C16 C22 O4 . . . . -52.3(2) ?
    C17 C16 C22 O4 . . . . 69.3(2) ?
    O4 C22 C23 C24 . . . . -0.2(2) ?
    C16 C22 C23 C24 . . . . 174.04(19) ?
    O4 N2 C24 C23 . . . . 0.4(2) ?
    O4 N2 C24 C25 . . . . 178.74(16) ?
    C22 C23 C24 N2 . . . . -0.1(2) ?
    C22 C23 C24 C25 . . . . -178.28(18) ?
    N2 C24 C25 C26 . . . . -161.9(2) ?
    C23 C24 C25 C26 . . . . 16.1(3) ?
    N2 C24 C25 C30 . . . . 16.9(3) ?
    C23 C24 C25 C30 . . . . -165.0(2) ?
    C30 C25 C26 C27 . . . . 0.4(3) ?
    C24 C25 C26 C27 . . . . 179.3(2) ?
    C25 C26 C27 C28 . . . . 0.0(4) ?
    C26 C27 C28 C29 . . . . -0.1(4) ?
    C27 C28 C29 C30 . . . . -0.3(4) ?
    C28 C29 C30 C25 . . . . 0.7(4) ?
    C26 C25 C30 C29 . . . . -0.8(3) ?
    C24 C25 C30 C29 . . . . -179.6(2) ?
loop_
    _geom_hbond_atom_site_label_D
    _geom_hbond_atom_site_label_H
    _geom_hbond_atom_site_label_A
    _geom_hbond_site_symmetry_A
    _geom_hbond_distance_DH
    _geom_hbond_distance_HA
    _geom_hbond_distance_DA
    _geom_hbond_angle_DHA
    O2 H2 O3 . 0.82 2.42 2.822(2) 111
    O6 H6 N1 . 0.82 2.10 2.915(3) 173
    O2 H2 N2 1_655 0.82 2.32 3.070(3) 153
    O3 H3 O5 2_665 0.82 2.27 3.054(2) 159
    O5 H5 O3 1_455 0.82 2.12 2.923(3) 167
