# Supplementary material for: 1-(3-Phenyl­isoxazol-5-yl)cyclo­hexane-1,2-diol
Source: Acta Crystallogr Sect E Struct Rep Online. 2009 Jun 6;65(Pt 7):o1509–10. doi: 10.1107/S1600536809020947 (PMC2969214; doi:10.1107/S1600536809020947)
Supplement: Supplementary file 2 [file e-65-o1509-Isup2.hkl]

#
# h,k,l, Fc-squared, Fo-squared, sigma(Fo-squared) and status flag
#
data_I
_shelx_title '                                      P1 OR P-1'
_shelx_refln_list_code          4
_shelx_F_calc_maximum       95.36
_exptl_crystal_F_000       552.00
_reflns_d_resolution_high  0.7800
 
loop_
 _symmetry_equiv_pos_as_xyz
 'x, y, z'
 '-x, -y, -z'
 
_cell_length_a     9.4894
_cell_length_b    11.5593
_cell_length_c    14.0083
_cell_angle_alpha  73.024
_cell_angle_beta   81.622
_cell_angle_gamma  66.706
 
_shelx_F_squared_multiplier     1.000
 
loop_
 _refln_index_h
 _refln_index_k
 _refln_index_l
 _refln_F_squared_calc
 _refln_F_squared_meas
 _refln_F_squared_sigma
 _refln_observed_status
   1   0   0      302.56       72.22      3.19 o
   3   0   0     7003.30     6635.33     83.55 o
   4   0   0      934.79     1017.97     13.89 o
   5   0   0     1039.52     1054.64     24.34 o
   6   0   0      180.15      184.68      6.63 o
   7   0   0      108.10      107.52      4.76 o
   8   0   0        1.73        2.44      0.63 o
   9   0   0      256.43      243.76     21.47 o
  10   0   0       27.10       20.90      4.32 o
  11   0   0      107.59       97.07     23.84 o
 -10   1   0       46.64       48.50      8.70 o
  -9   1   0        0.36       17.15      5.19 o
  -8   1   0        0.08        0.19      0.25 o
  -7   1   0       11.25       10.58      3.25 o
  -6   1   0      446.17      433.13     11.14 o
  -5   1   0        0.25        1.13      1.13 o
  -4   1   0     1839.64     1996.51     36.17 o
  -3   1   0     1579.22     1552.74     20.34 o
  -2   1   0     7562.42     7422.55    159.15 o
   0   1   0      151.01        0.44      0.13 o
   1   1   0       43.17        0.56      0.13 o
   3   1   0     1550.25     1563.50     17.52 o
   4   1   0      353.30      369.36      4.69 o
   5   1   0     1270.42     1221.36     19.28 o
   6   1   0      620.46      597.54     12.83 o
   7   1   0      148.32      149.20      4.44 o
   8   1   0      186.99      172.23      6.76 o
   9   1   0       15.72        8.95      2.19 o
  10   1   0        2.59       -3.38      4.07 o
  11   1   0       26.14       31.67      6.95 o
 -10   2   0        0.12        2.00      2.32 o
  -9   2   0      152.33      187.75     40.43 o
  -8   2   0        1.19        4.13      5.01 o
  -7   2   0      115.24      116.22      6.26 o
  -6   2   0      137.60      134.80      5.88 o
  -5   2   0        2.60        2.19      1.50 o
  -4   2   0       42.32       44.43      1.81 o
  -3   2   0      385.32      372.43      5.44 o
  -2   2   0      788.65      795.11     13.08 o
  -1   2   0      343.73      389.33      5.51 o
   1   2   0      600.77      595.85     10.58 o
   3   2   0     4383.15     4417.33     46.94 o
   4   2   0      167.70      178.49      2.75 o
   5   2   0       88.40       96.13      1.94 o
   6   2   0      130.81      136.31      3.00 o
   7   2   0       92.60      100.07      2.82 o
   8   2   0      161.54      153.39      6.13 o
   9   2   0       13.36        8.64      2.00 o
  10   2   0       23.11       22.40      4.44 o
  11   2   0      106.34      107.14     22.47 o
  -9   3   0       12.41       18.84      7.51 o
  -8   3   0        0.62        2.07      2.25 o
  -7   3   0       71.61       67.46      4.57 o
  -6   3   0      227.61      206.46      8.64 o
  -5   3   0        9.21        7.38      1.63 o
  -4   3   0      888.70     1005.27     24.97 o
  -3   3   0      565.64      538.71     12.89 o
  -2   3   0     1139.07     1227.06     16.46 o
  -1   3   0       49.64       51.19      1.38 o
   0   3   0      206.31      218.60      3.13 o
   1   3   0      236.25      235.19      2.82 o
   2   3   0     2785.91     2829.42     31.17 o
   3   3   0      763.67      745.05      7.07 o
   4   3   0      135.30      135.62      2.13 o
   5   3   0        0.81        0.06      0.75 o
   6   3   0        3.54        4.44      0.88 o
   7   3   0      195.65      198.07      4.32 o
   8   3   0        2.03        1.69      0.88 o
   9   3   0        8.46       10.01      2.57 o
  10   3   0        0.91       -2.94      3.32 o
  11   3   0       11.54       13.71      3.75 o
  -9   4   0        5.88       19.71      7.20 o
  -8   4   0        0.00        5.51      2.38 o
  -7   4   0       74.00       67.71      4.76 o
  -6   4   0       33.66       35.73      2.57 o
  -5   4   0        9.88        7.32      1.38 o
  -4   4   0        7.60       10.08      1.31 o
  -3   4   0      526.31      577.01     14.39 o
  -2   4   0       82.24       99.19      2.75 o
  -1   4   0       41.29       48.13      1.44 o
   0   4   0      275.23      242.19      3.07 o
   1   4   0      310.48      269.73      3.32 o
   2   4   0      428.56      433.32      4.88 o
   3   4   0       55.87       53.88      1.00 o
   4   4   0      622.22      697.17      9.45 o
   5   4   0     1091.81     1152.65     18.52 o
   6   4   0      225.41      218.91      5.07 o
   7   4   0        0.55        1.13      0.81 o
   8   4   0       75.63       82.23      2.50 o
   9   4   0        9.73       12.77      1.69 o
  10   4   0      196.66      179.05     20.84 o
  11   4   0        6.67        8.39      3.13 o
  -8   5   0        4.29       11.33      4.26 o
  -7   5   0        1.34        3.44      2.82 o
  -6   5   0       55.17       51.88      3.82 o
  -5   5   0        0.01        2.07      1.31 o
  -4   5   0       47.40       35.92      1.56 o
  -3   5   0        1.04        1.63      0.88 o
  -2   5   0       68.79       91.43      2.50 o
  -1   5   0       15.46       13.89      1.00 o
   0   5   0       37.18       37.74      1.06 o
   1   5   0      274.49      267.92      3.38 o
   2   5   0     1723.95     1786.74     17.90 o
   3   5   0      186.81      176.42      2.88 o
   4   5   0     1750.94     1903.33     24.66 o
   5   5   0      101.37       97.32      2.07 o
   6   5   0      190.92      215.60      5.01 o
   7   5   0       16.07       16.58      1.31 o
   8   5   0        0.15        5.32      1.50 o
   9   5   0       42.05       46.75      3.38 o
  10   5   0       49.20       48.75      6.38 o
  11   5   0       13.99       13.46      3.63 o
  12   5   0        0.04       -1.88      2.44 o
  -8   6   0        5.04        0.31      3.13 o
  -7   6   0        0.62        9.14      3.75 o
  -6   6   0        0.05       -1.00      1.00 o
  -5   6   0        1.71        2.00      1.50 o
  -4   6   0        5.80        3.82      1.56 o
  -3   6   0       35.66       25.60      1.63 o
  -2   6   0        0.48        2.82      0.88 o
  -1   6   0      296.51      301.59      6.76 o
   0   6   0      133.80      157.21      2.88 o
   1   6   0      385.65      401.41      6.13 o
   2   6   0       20.25       19.53      0.69 o
   3   6   0      956.85      990.25     14.27 o
   4   6   0      354.04      357.47      5.57 o
   5   6   0      155.83      169.16      4.07 o
   6   6   0        5.17        3.69      0.88 o
   7   6   0      211.02      217.47      7.07 o
   8   6   0       34.06       30.04      1.94 o
   9   6   0       36.75       30.10      3.38 o
  10   6   0        0.46       -2.07      2.44 o
  11   6   0        5.25        2.63      2.38 o
  12   6   0        0.79        4.51      3.00 o
  -7   7   0       53.72       56.32     10.83 o
  -6   7   0        0.93       -1.25      1.25 o
  -5   7   0       61.92       57.26      4.69 o
  -4   7   0      295.89      259.41     15.58 o
  -3   7   0      144.00      137.18      5.57 o
  -2   7   0      418.04      394.83     10.58 o
  -1   7   0      101.51       87.62      2.50 o
   0   7   0       23.03       22.65      1.13 o
   1   7   0        3.40        2.88      0.56 o
   2   7   0      152.01      160.34      3.07 o
   3   7   0      330.17      335.19      6.63 o
   4   7   0      499.35      550.48     10.51 o
   5   7   0       11.81       12.95      0.81 o
   6   7   0      147.63      140.12      3.69 o
   7   7   0       48.70       44.93      2.13 o
   8   7   0       21.50       20.03      1.81 o
   9   7   0        6.06        9.51      1.69 o
  10   7   0        3.98        4.94      2.32 o
  11   7   0        0.45        1.63      2.13 o
  -6   8   0       25.44       29.29      6.26 o
  -5   8   0       10.37        7.26      1.88 o
  -4   8   0       16.09       18.15      2.25 o
  -3   8   0        5.10        4.13      1.50 o
  -2   8   0        8.65        5.88      1.44 o
  -1   8   0       49.81       54.07      2.13 o
   0   8   0      248.45      232.37      6.57 o
   1   8   0      708.92      733.28     12.77 o
   2   8   0       16.64       17.90      0.88 o
   3   8   0       10.17        8.14      0.56 o
   4   8   0      764.42      788.23     14.89 o
   5   8   0       34.69       35.67      1.31 o
   6   8   0        0.17        1.19      0.69 o
   7   8   0       29.31       28.10      1.50 o
   8   8   0        7.18        4.63      1.06 o
   9   8   0       64.29       62.02      4.76 o
  10   8   0        0.02       -2.00      2.00 o
  11   8   0       20.62       29.66      6.76 o
  -5   9   0       21.09       17.84      3.50 o
  -4   9   0        6.47        5.88      2.07 o
  -3   9   0       13.93       13.08      2.63 o
  -2   9   0      125.56      122.22      7.57 o
  -1   9   0      194.86      163.09      8.07 o
   0   9   0       24.36       26.16      1.69 o
   1   9   0        4.89        3.88      0.75 o
   2   9   0        0.36        1.44      0.63 o
   3   9   0       17.65       16.90      0.81 o
   4   9   0       21.05       22.78      0.88 o
   5   9   0        0.42        1.44      0.50 o
   6   9   0        6.07        7.07      0.75 o
   7   9   0       51.75       50.00      2.44 o
   8   9   0        1.06        0.25      1.19 o
   9   9   0       37.92       46.37      5.95 o
  10   9   0        0.65        3.63      2.25 o
  11   9   0        1.24        3.82      5.51 o
  -4  10   0        0.02        3.57      2.00 o
  -3  10   0        8.10        6.01      2.13 o
  -2  10   0        8.71       17.84      3.19 o
  -1  10   0        0.82        1.25      1.69 o
   0  10   0        0.43        3.44      1.19 o
   1  10   0        5.51        3.63      0.88 o
   2  10   0       31.07       33.79      1.88 o
   3  10   0       96.12       96.25      4.32 o
   4  10   0       17.90       14.96      2.44 o
   5  10   0        9.04        4.51      2.50 o
   6  10   0       27.21       28.35      2.07 o
   7  10   0        1.11        3.13      1.06 o
   8  10   0       24.69       22.59      3.00 o
   9  10   0       13.26       17.77      4.88 o
  10  10   0        3.09       -2.19      2.19 o
  -3  11   0       26.35       34.61      4.44 o
  -2  11   0        0.80       -1.25      1.69 o
  -1  11   0        2.10        4.26      2.19 o
   0  11   0        3.79        5.51      1.81 o
   1  11   0       99.75       91.68      8.26 o
   2  11   0       26.72       23.84      2.13 o
   3  11   0       85.89       77.92      6.51 o
   4  11   0        2.21        3.38      2.00 o
   5  11   0        8.14        6.38      2.19 o
   6  11   0       52.73       53.95      5.44 o
   7  11   0        8.03       12.39      2.69 o
   8  11   0       40.30       41.93      6.82 o
   9  11   0       37.74       38.68      9.14 o
  10  11   0        0.02       -1.00      3.00 o
  -2  12   0        0.02        3.25      3.19 o
  -1  12   0       13.23       16.15      5.38 o
   0  12   0        1.99        9.70      4.76 o
   1  12   0        4.95        8.64      3.57 o
   2  12   0        6.91        7.89      2.57 o
   3  12   0        7.31        9.20      2.44 o
   4  12   0        8.18       10.14      2.82 o
   5  12   0       73.91       74.47     10.08 o
   6  12   0        4.75        4.13      2.32 o
   7  12   0        0.04        1.19      2.00 o
   8  12   0        7.99       12.83      3.07 o
   9  12   0       10.65       19.84      5.19 o
   0  13   0        7.15       18.96      7.45 o
   1  13   0        2.16       -1.13      2.88 o
   2  13   0        1.82        9.51      4.13 o
   3  13   0       11.12       15.90      3.88 o
   4  13   0       28.71       41.24      7.32 o
   5  13   0       18.76       11.45      3.25 o
   6  13   0        0.97        0.81      2.25 o
   7  13   0        0.65        0.38      2.63 o
   8  13   0        5.52       11.70      3.13 o
   3  14   0        2.66       12.64      6.70 o
   4  14   0        2.72        7.07      3.00 o
   5  14   0        0.48        4.88      2.88 o
   6  14   0        0.03        1.69      2.38 o
  -8 -13   1        2.45        1.63      3.00 o
  -7 -13   1        2.34        4.26      2.25 o
  -6 -13   1        6.56        6.95      3.07 o
  -5 -13   1        6.71        7.38      2.82 o
  -4 -13   1       19.30       16.96      4.38 o
  -3 -13   1       37.74       38.61     12.45 o
  -2 -13   1        1.84       -0.88      2.88 o
  -1 -13   1        0.42       -0.69      4.32 o
  -9 -12   1        0.86       -0.13      3.50 o
  -8 -12   1        0.86        3.19      2.94 o
  -7 -12   1        2.47        3.19      2.32 o
  -6 -12   1       11.92       13.14      2.82 o
  -5 -12   1       47.78       53.51      8.64 o
  -4 -12   1        1.72        1.69      2.32 o
  -3 -12   1        1.40        5.82      3.32 o
  -2 -12   1       50.54       46.81     10.70 o
  -1 -12   1       13.80        6.45      5.32 o
   0 -12   1       10.40       15.46      5.57 o
   1 -12   1        0.30        3.63      2.88 o
 -10 -11   1       31.95       29.98     10.70 o
  -9 -11   1        8.25       10.01      3.94 o
  -8 -11   1        8.34       12.58      3.19 o
  -7 -11   1        0.46        5.70      2.50 o
  -6 -11   1       14.04       11.26      2.82 o
  -5 -11   1        1.47        4.88      1.94 o
  -4 -11   1       10.60       13.02      3.00 o
  -3 -11   1       28.10       25.97      2.44 o
  -2 -11   1        0.35        2.13      1.06 o
  -1 -11   1       63.75       57.08      7.01 o
   0 -11   1        1.01        5.07      1.88 o
   1 -11   1        5.16        7.89      2.00 o
   2 -11   1       24.02       30.60      6.82 o
   3 -11   1       32.38       34.11      8.76 o
 -10 -10   1        1.65        1.06      2.07 o
  -9 -10   1       15.89       24.34      5.88 o
  -8 -10   1       12.46       17.90      3.07 o
  -7 -10   1       36.37       35.23      3.00 o
  -6 -10   1        0.67        1.63      1.00 o
  -5 -10   1       13.17       12.20      1.06 o
  -4 -10   1       44.70       42.49      2.19 o
  -3 -10   1       15.23       17.21      1.56 o
  -2 -10   1       93.04       85.49      3.88 o
  -1 -10   1       27.46       31.42      2.38 o
   0 -10   1      167.78      150.51      9.26 o
   1 -10   1        0.12        1.94      1.75 o
   2 -10   1        0.13        3.44      2.44 o
   3 -10   1       45.65       45.37      7.82 o
   4 -10   1       11.79       16.40      2.88 o
 -10  -9   1        0.74        0.38      2.88 o
  -9  -9   1       31.91       28.60      4.13 o
  -8  -9   1        0.08        0.81      1.19 o
  -7  -9   1        8.88        9.20      1.06 o
  -6  -9   1        4.26        4.88      0.81 o
  -5  -9   1      186.97      168.72      5.57 o
  -4  -9   1        0.10        1.06      0.69 o
  -3  -9   1       98.96      101.82      3.75 o
  -2  -9   1      132.05      128.42      3.19 o
  -1  -9   1       49.89       45.44      1.81 o
   0  -9   1      171.71      154.58      6.07 o
   1  -9   1       35.49       34.73      2.57 o
   2  -9   1        0.83        2.25      1.81 o
   3  -9   1       12.12       12.20      2.88 o
   4  -9   1        5.49        6.82      1.94 o
   5  -9   1        0.52        9.45      2.94 o
 -11  -8   1        1.78        3.32      2.25 o
 -10  -8   1        1.65       -1.44      1.50 o
  -9  -8   1        3.98        2.00      1.50 o
  -8  -8   1       11.53       12.58      1.69 o
  -7  -8   1        1.37        1.75      0.88 o
  -6  -8   1       35.40       36.17      1.63 o
  -5  -8   1       63.76       60.96      1.88 o
  -4  -8   1      109.61      114.09      3.00 o
  -3  -8   1      101.55      107.83      2.94 o
  -2  -8   1      140.16      138.06      3.32 o
  -1  -8   1       90.63       93.37      2.69 o
   0  -8   1        2.21        4.63      1.06 o
   1  -8   1       46.05       41.99      2.13 o
   2  -8   1       19.10       19.03      2.00 o
   3  -8   1        8.86        9.51      2.38 o
   4  -8   1        0.26        5.88      2.63 o
   5  -8   1        2.14        2.00      1.69 o
   6  -8   1        0.82       -0.06      2.69 o
 -11  -7   1        3.66        2.82      2.25 o
 -10  -7   1        4.05        5.26      2.13 o
  -9  -7   1        0.79       -1.25      1.25 o
  -8  -7   1        4.57        2.25      1.31 o
  -7  -7   1       28.28       24.97      1.81 o
  -6  -7   1        0.37        1.25      0.75 o
  -5  -7   1        4.59        4.19      0.69 o
  -4  -7   1      269.52      276.37      5.57 o
  -3  -7   1       18.99       20.90      0.94 o
  -2  -7   1       11.79       13.64      0.69 o
  -1  -7   1        9.79       10.64      0.88 o
   0  -7   1       80.35       71.03      2.07 o
   1  -7   1      222.09      219.92      6.20 o
   2  -7   1       28.97       30.67      1.69 o
   3  -7   1       16.04       22.28      1.75 o
   4  -7   1        0.95        0.88      2.07 o
   5  -7   1       42.12       37.93      4.26 o
   6  -7   1        4.31        5.63      1.94 o
   7  -7   1       20.82       25.53      4.76 o
 -11  -6   1       13.98       15.90      4.38 o
 -10  -6   1       43.13       45.62      6.45 o
  -9  -6   1        0.26       -1.50      1.50 o
  -8  -6   1      116.33      110.71      5.76 o
  -7  -6   1        0.01        0.38      1.31 o
  -6  -6   1       10.81       11.77      1.00 o
  -5  -6   1       31.23       32.04      1.25 o
  -4  -6   1       96.87      111.15      2.50 o
  -3  -6   1       89.55       84.24      1.63 o
  -2  -6   1      138.96      155.14      2.44 o
  -1  -6   1      273.33      264.47      4.38 o
   0  -6   1        0.14        0.50      0.69 o
   1  -6   1      312.97      311.16      8.07 o
   2  -6   1       58.47       63.90      2.50 o
   3  -6   1       75.65       71.03      3.00 o
   4  -6   1       21.28       27.04      3.75 o
   5  -6   1       21.15       22.72      2.44 o
   6  -6   1        8.31       10.39      1.94 o
   7  -6   1        0.83       -3.94      3.94 o
   8  -6   1       20.03       19.28      8.20 o
 -11  -5   1       15.44       20.90      4.57 o
 -10  -5   1       41.90       52.07      7.51 o
  -9  -5   1        4.56        5.07      1.56 o
  -8  -5   1        1.54        3.38      1.63 o
  -7  -5   1       16.60       20.59      1.56 o
  -6  -5   1       73.32       72.35      2.00 o
  -5  -5   1      417.43      438.39      8.57 o
  -4  -5   1      420.38      443.71      7.51 o
  -3  -5   1     1052.61     1109.59     15.77 o
  -2  -5   1      320.83      323.99      5.01 o
  -1  -5   1       98.55       91.43      1.81 o
   0  -5   1      245.56      246.33      4.51 o
   1  -5   1       12.74       14.33      1.13 o
   2  -5   1      204.75      214.72      5.76 o
   3  -5   1      303.24      281.93      7.45 o
   4  -5   1       22.44       18.90      1.63 o
   5  -5   1       94.70       89.49      5.32 o
   6  -5   1        2.25        4.51      1.94 o
   7  -5   1       52.45       49.19      5.63 o
   8  -5   1        1.08        3.88      3.50 o
 -11  -4   1        9.66        2.88      2.82 o
 -10  -4   1        0.48        0.00      2.00 o
  -9  -4   1       30.33       32.79      2.57 o
  -8  -4   1      115.34      111.77      4.69 o
  -7  -4   1       45.09       37.93      2.13 o
  -6  -4   1        6.25        7.26      1.38 o
  -5  -4   1       48.74       55.64      1.50 o
  -4  -4   1     2578.73     2655.76     37.24 o
  -3  -4   1      162.01      152.64      2.07 o
  -2  -4   1       74.32       79.17      1.25 o
  -1  -4   1     1807.28     1835.11     21.15 o
   0  -4   1       64.43       72.10      1.69 o
   1  -4   1       31.08       31.98      1.19 o
   2  -4   1       19.05       15.90      1.06 o
   3  -4   1       37.05       40.43      1.81 o
   4  -4   1      330.68      351.78     11.58 o
   5  -4   1        5.18        5.44      2.13 o
   6  -4   1      180.03      171.73     10.64 o
   7  -4   1        0.13        0.88      2.50 o
   8  -4   1        7.66        7.01      2.57 o
   9  -4   1       11.05        8.89      4.88 o
 -11  -3   1        4.25       10.26      4.01 o
 -10  -3   1        8.84       10.01      2.82 o
  -9  -3   1       15.22       15.77      1.75 o
  -8  -3   1       69.38       67.34      3.19 o
  -7  -3   1       14.02       17.40      1.25 o
  -6  -3   1      129.51      131.42      3.94 o
  -5  -3   1      453.31      484.77      9.64 o
  -4  -3   1       45.31       39.24      1.06 o
  -3  -3   1     1112.07     1114.78     11.64 o
  -2  -3   1      551.34      582.58      6.32 o
  -1  -3   1      911.63      898.12     10.58 o
   0  -3   1       17.16       20.40      0.88 o
   1  -3   1        6.92        5.19      0.81 o
   2  -3   1     1461.00     1448.48     22.84 o
   3  -3   1       34.26       31.60      2.25 o
   4  -3   1      876.44      981.17     30.29 o
   5  -3   1       92.57       89.56      3.44 o
   6  -3   1       94.48       99.69      5.01 o
   7  -3   1       18.38       16.52      2.44 o
   8  -3   1        0.00       -1.94      2.69 o
   9  -3   1       18.16       21.97      7.89 o
 -11  -2   1        0.58       -0.50      2.94 o
 -10  -2   1       87.85       75.54     10.39 o
  -9  -2   1       47.39       49.75      4.44 o
  -8  -2   1      149.75      142.81      5.76 o
  -7  -2   1      956.84      966.65     25.28 o
  -6  -2   1       72.44       76.98      2.32 o
  -5  -2   1     1197.99     1230.44     19.84 o
  -4  -2   1      201.66      192.00      2.82 o
  -3  -2   1     2573.01     2579.41     25.47 o
  -2  -2   1      431.22      423.68      6.26 o
   1  -2   1      164.84      173.60      3.38 o
   2  -2   1       54.69       48.31      2.07 o
   3  -2   1      906.54      952.57     16.77 o
   4  -2   1      162.41      139.06      3.38 o
   5  -2   1       49.33       35.73      1.75 o
   6  -2   1       30.19       26.10      2.32 o
   7  -2   1       60.96       62.39      3.88 o
   8  -2   1       56.89       61.71      5.57 o
   9  -2   1        6.56        8.64      6.26 o
  10  -2   1       14.40        8.20      4.94 o
 -11  -1   1       21.32       33.48      7.07 o
 -10  -1   1       10.52       23.66      4.82 o
  -9  -1   1       62.96       55.45      4.94 o
  -8  -1   1      441.17      426.00     19.28 o
  -7  -1   1        2.87        2.88      1.25 o
  -6  -1   1       32.02       36.30      1.63 o
  -5  -1   1      268.32      250.89      4.13 o
  -4  -1   1      890.39      834.10      8.76 o
  -3  -1   1       38.62       41.18      1.31 o
  -1  -1   1      564.81      103.14      5.76 o
   0  -1   1      217.34       74.47      3.82 o
   2  -1   1     4759.10     4977.26     78.35 o
   3  -1   1     1196.65     1173.42     19.71 o
   4  -1   1     1252.11     1364.43     25.53 o
   5  -1   1       20.34       20.03      1.63 o
   6  -1   1      213.51      234.12      6.70 o
   7  -1   1       10.65       13.08      2.00 o
   8  -1   1       21.23       30.10      5.13 o
   9  -1   1       23.37       30.85      6.70 o
  10  -1   1        0.39       -2.50      4.26 o
 -11   0   1       50.58       51.32     18.46 o
 -10   0   1       23.88       32.36      5.82 o
  -9   0   1        2.19        5.95      2.00 o
  -8   0   1      245.33      263.97     15.96 o
  -7   0   1       35.46       41.87      2.69 o
  -6   0   1      988.81     1010.08     24.97 o
  -5   0   1       62.02       68.53      1.69 o
  -4   0   1      400.82      430.13      5.32 o
  -3   0   1      314.40      318.23      4.13 o
  -2   0   1     1600.63     1592.23     35.36 o
  -1   0   1      239.65      116.59      3.63 o
   3   0   1     4169.10     4126.45     50.88 o
   4   0   1      664.32      706.12      9.83 o
   5   0   1        7.98        5.51      1.00 o
   6   0   1       34.75       39.43      2.57 o
   7   0   1       54.67       65.09      5.57 o
   8   0   1       35.27       29.23      4.63 o
   9   0   1      244.77      255.71     31.79 o
  10   0   1        2.40        2.19      2.88 o
  11   0   1       25.56       32.92      9.01 o
 -10   1   1      104.70       91.00     19.15 o
  -9   1   1        7.50       14.08      2.69 o
  -8   1   1      133.56      121.66      9.39 o
  -7   1   1      161.61      176.86     11.14 o
  -6   1   1     1064.37     1048.64     31.67 o
  -5   1   1      261.41      233.37      6.51 o
  -4   1   1       26.78       25.91      1.44 o
  -3   1   1     2401.77     2389.59     26.03 o
  -2   1   1      664.75      650.80      7.13 o
   0   1   1        0.11        0.44      0.13 o
   1   1   1      202.63       66.96      1.94 o
   3   1   1      160.52      196.82      3.07 o
   4   1   1     1820.27     1883.99     29.85 o
   5   1   1        8.12        2.00      1.44 o
   6   1   1     1251.84     1277.56     37.61 o
   7   1   1       30.39       21.40      2.38 o
   8   1   1        6.33        2.00      1.06 o
   9   1   1        6.13       10.33      2.75 o
  10   1   1       14.75       18.84      3.94 o
  11   1   1        0.27        5.19      2.88 o
 -10   2   1       16.77       22.40      7.89 o
  -9   2   1      125.36      130.67     20.09 o
  -8   2   1        0.06       -0.56      3.50 o
  -7   2   1       85.39       76.35      6.70 o
  -6   2   1      552.12      541.90     16.46 o
  -5   2   1       48.21       42.43      1.56 o
  -4   2   1      825.60      908.01     14.71 o
  -3   2   1      500.26      455.66      5.63 o
  -2   2   1     2167.06     2209.92     22.03 o
  -1   2   1     2073.59     1944.94     21.15 o
   1   2   1      489.65      449.16      7.45 o
   4   2   1       54.27       71.66      1.75 o
   5   2   1     2404.22     2566.39     39.87 o
   6   2   1      105.37       85.80      2.07 o
   7   2   1        0.03       -0.38      1.50 o
   8   2   1      130.20      132.17      5.38 o
   9   2   1       15.62       12.83      1.63 o
  10   2   1       20.94       20.65      4.01 o
  11   2   1       46.23       37.36      8.70 o
  -9   3   1        1.14        8.20      4.44 o
  -7   3   1        5.99        4.63      0.81 o
  -6   3   1       52.81       51.51      2.32 o
  -5   3   1        0.41        1.63      0.75 o
  -4   3   1      365.03      392.08      8.70 o
  -3   3   1      890.89      951.38     13.77 o
  -2   3   1      139.03      126.35      1.81 o
  -1   3   1      300.36      293.39      3.38 o
   0   3   1       50.28       46.69      0.81 o
   1   3   1       25.80       23.72      0.56 o
   2   3   1     7130.96     7063.27    106.77 o
   3   3   1     4531.08     4526.98     43.43 o
   4   3   1      231.94      208.21      3.00 o
   5   3   1      200.76      199.89      3.75 o
   6   3   1      129.48      147.63      3.25 o
   7   3   1       11.33       12.02      0.88 o
   8   3   1       49.75       40.99      2.32 o
   9   3   1       35.50       42.24      3.25 o
  10   3   1        0.11       -2.25      2.25 o
  11   3   1       12.23       14.39      3.57 o
  -9   4   1        5.16       19.03      6.95 o
  -8   4   1        1.37        5.32      2.32 o
  -7   4   1       50.54       47.88      3.38 o
  -6   4   1       43.68       44.81      2.75 o
  -5   4   1      107.93      121.22      3.82 o
  -4   4   1      254.51      270.61      5.57 o
  -3   4   1      935.11      919.21     17.40 o
  -2   4   1        5.15       10.26      0.88 o
  -1   4   1      318.27      306.03      3.69 o
   0   4   1     3714.95     3568.78     35.17 o
   1   4   1       53.59       50.13      0.88 o
   2   4   1     2946.57     3035.01     33.42 o
   3   4   1       44.48       36.74      0.88 o
   4   4   1     1335.95     1475.45     14.83 o
   5   4   1      133.16      127.86      2.63 o
   6   4   1        0.27        0.38      0.75 o
   7   4   1       76.71       91.37      2.32 o
   8   4   1       66.30       60.52      1.94 o
   9   4   1        5.56        4.07      1.38 o
  10   4   1       34.65       35.17      5.01 o
  11   4   1       23.46       23.47      4.88 o
  12   4   1        1.02        0.31      3.19 o
  -8   5   1        4.07        2.44      2.94 o
  -7   5   1       35.79       49.88      6.82 o
  -6   5   1       78.10       76.41      5.07 o
  -5   5   1       55.99       57.58      2.57 o
  -4   5   1        0.10        1.69      0.94 o
  -3   5   1      438.45      426.44      8.39 o
  -2   5   1        4.10        4.26      0.88 o
  -1   5   1       12.02       15.08      1.00 o
   0   5   1       35.48       36.05      1.00 o
   1   5   1      496.88      513.93      5.32 o
   2   5   1      342.96      344.58      4.57 o
   3   5   1      319.55      306.53      3.32 o
   4   5   1       43.87       50.07      1.13 o
   5   5   1     2384.36     2370.07     37.24 o
   6   5   1      145.29      155.39      3.88 o
   7   5   1      229.18      223.48      6.26 o
   8   5   1        7.41        9.39      1.38 o
   9   5   1      120.17      134.74      7.20 o
  10   5   1       54.07       59.14      7.45 o
  11   5   1        2.76        1.25      3.19 o
  12   5   1        3.93        6.07      3.82 o
  -8   6   1        6.32       10.51      4.32 o
  -7   6   1       14.50       14.83      4.26 o
  -6   6   1        9.38       15.46      2.38 o
  -5   6   1       20.93       20.46      2.19 o
  -4   6   1      128.99      121.16      4.94 o
  -3   6   1       44.72       41.05      1.81 o
  -2   6   1       69.28       67.59      2.07 o
  -1   6   1      174.25      176.98      4.26 o
   0   6   1       97.18       94.81      1.94 o
   1   6   1        8.72       13.64      0.63 o
   2   6   1      112.11      143.81      3.57 o
   3   6   1      818.18      876.66     14.83 o
   4   6   1     2518.25     2684.73     34.42 o
   5   6   1      103.22      112.34      2.32 o
   6   6   1      209.12      206.96      4.88 o
   7   6   1      317.87      325.37      8.82 o
   8   6   1      122.61      113.02      4.07 o
   9   6   1        8.95        8.39      1.81 o
  10   6   1       49.98       40.49      5.32 o
  11   6   1        2.13        7.70      3.00 o
  12   6   1        0.06        2.38      2.94 o
  -7   7   1        3.33        9.07      3.63 o
  -6   7   1        3.50       -1.19      2.25 o
  -5   7   1       54.02       53.38      4.57 o
  -4   7   1      255.77      269.36     16.08 o
  -3   7   1        1.02        2.50      1.44 o
  -2   7   1       18.14       25.28      1.56 o
  -1   7   1        5.93        5.38      1.13 o
   0   7   1       29.56       30.79      1.13 o
   1   7   1      102.31      115.40      2.44 o
   2   7   1       86.78      101.07      2.25 o
   3   7   1      162.26      159.59      4.44 o
   4   7   1      150.45      182.55      3.44 o
   5   7   1      134.94      131.61      2.75 o
   6   7   1       73.46       73.16      2.19 o
   7   7   1     1006.26     1047.07     27.29 o
   8   7   1       41.25       39.61      2.32 o
   9   7   1       49.23       39.11      2.94 o
  10   7   1        2.61        4.69      1.88 o
  11   7   1        4.49        5.76      2.69 o
  12   7   1        1.53       11.33      4.38 o
  -6   8   1        0.14        1.13      2.69 o
  -5   8   1        0.24        2.25      1.94 o
  -4   8   1        8.46       15.08      2.25 o
  -3   8   1       43.82       45.56      4.38 o
  -2   8   1       18.74       17.46      1.81 o
  -1   8   1        5.44       10.45      1.25 o
   0   8   1       12.82        9.51      0.88 o
   1   8   1       42.31       48.56      1.44 o
   2   8   1        8.16        9.95      0.63 o
   3   8   1        1.81        6.95      1.25 o
   4   8   1        7.09        5.57      1.31 o
   5   8   1      536.39      557.30     13.08 o
   6   8   1      495.48      515.24     12.33 o
   7   8   1        6.30        8.14      1.63 o
   8   8   1       10.48        8.32      1.19 o
   9   8   1       24.92       23.84      2.32 o
  10   8   1        3.27        5.70      2.19 o
  11   8   1       24.18       32.73      7.32 o
  -5   9   1        2.56        0.00      3.19 o
  -4   9   1       70.87       62.77      8.07 o
  -3   9   1       47.07       48.38      4.13 o
  -2   9   1      425.15      418.24     24.66 o
  -1   9   1       91.26       82.73      4.44 o
   0   9   1        0.63        0.50      0.69 o
   1   9   1      563.22      544.03     11.77 o
   2   9   1       48.36       50.44      1.63 o
   3   9   1       65.07       61.77      2.88 o
   4   9   1      376.41      358.35     11.33 o
   5   9   1       66.07       69.53      3.75 o
   6   9   1      645.43      620.13     19.34 o
   7   9   1      211.07      190.38      8.01 o
   8   9   1      135.03      140.37      8.57 o
   9   9   1       10.34        7.26      2.00 o
  10   9   1        0.40        0.38      1.88 o
  11   9   1       10.42       22.91      8.01 o
  -4  10   1       14.13       23.34      4.88 o
  -3  10   1        2.39        1.19      1.50 o
  -2  10   1       56.94       62.52      7.70 o
  -1  10   1        0.37        1.00      1.25 o
   0  10   1      166.77      158.27      8.32 o
   1  10   1        1.70        1.00      0.69 o
   2  10   1      397.43      383.13     10.89 o
   3  10   1        9.65       14.14      2.69 o
   4  10   1      251.48      240.13     11.33 o
   5  10   1        4.88        6.26      1.75 o
   6  10   1        1.11        0.69      1.63 o
   7  10   1       56.03       55.64      3.75 o
   8  10   1       46.50       41.37      5.95 o
   9  10   1      180.39      185.12     34.42 o
  10  10   1        6.43        0.81      3.32 o
  11  10   1       42.47       60.20     21.40 o
  -3  11   1        1.10        5.63      2.44 o
  -2  11   1        0.37       -1.06      1.94 o
  -1  11   1       17.45       22.59      3.75 o
   0  11   1       60.94       59.08      7.32 o
   1  11   1        0.60       -0.13      0.63 o
   2  11   1        0.91       -0.38      1.50 o
   3  11   1        0.58        1.06      2.13 o
   4  11   1       29.21       20.40      2.57 o
   5  11   1       36.17       32.73      3.32 o
   6  11   1        0.63        2.07      1.75 o
   7  11   1       71.73       74.97      9.14 o
   8  11   1        4.09        6.45      2.69 o
   9  11   1      122.57      109.14     22.34 o
  10  11   1        1.35        1.75      2.44 o
  -2  12   1        0.07        2.75      2.13 o
  -1  12   1        0.09       -1.63      4.32 o
   0  12   1        0.55        5.57      4.26 o
   1  12   1       25.94       31.42      8.39 o
   2  12   1      154.23      139.50     18.34 o
   3  12   1       51.30       57.45      7.38 o
   4  12   1       35.25       38.61      5.32 o
   5  12   1       24.73       35.23      5.13 o
   6  12   1        9.60       10.33      2.50 o
   7  12   1        1.54        0.75      1.69 o
   8  12   1        0.22       -0.06      3.57 o
   9  12   1        3.50        6.13      3.13 o
  10  12   1       17.78       18.84      7.57 o
   0  13   1       16.81       16.52      5.51 o
   1  13   1        1.29        7.01      5.01 o
   2  13   1        0.64        3.00      2.63 o
   3  13   1        2.13        3.25      2.32 o
   4  13   1        4.47        7.32      2.50 o
   5  13   1        0.88        9.76      4.13 o
   6  13   1        5.86        0.50      2.63 o
   7  13   1        1.88       12.89      4.26 o
   8  13   1        1.24       -1.69      2.50 o
   2  14   1       12.08        5.70      4.82 o
   3  14   1       21.70       28.48      4.94 o
   4  14   1       35.47       35.11      5.82 o
   5  14   1        0.01        5.13      3.57 o
   6  14   1        1.18        2.88      3.38 o
   7  14   1        0.05       -0.63      1.88 o
  -7 -13   2        3.33        2.44      2.32 o
  -6 -13   2       26.63       26.35      4.13 o
  -5 -13   2        1.91        4.82      2.88 o
  -4 -13   2       14.78       33.36      9.32 o
  -3 -13   2        3.78       -1.75      3.07 o
  -2 -13   2        1.77        3.07      4.57 o
  -1 -13   2       29.81       39.87     14.46 o
  -8 -12   2        6.76        0.56      2.82 o
  -7 -12   2       15.97       19.71      4.88 o
  -6 -12   2       23.51       23.91      4.69 o
  -5 -12   2        0.00       -1.56      1.88 o
  -4 -12   2        7.10        9.89      2.57 o
  -3 -12   2        5.96       15.21      4.44 o
  -2 -12   2        4.33        8.01      4.51 o
  -1 -12   2        1.85        5.70      3.50 o
   0 -12   2        0.48        0.25      2.82 o
   1 -12   2       13.50       15.90      6.32 o
  -9 -11   2       43.42       50.07      9.39 o
  -8 -11   2       13.07       13.64      2.88 o
  -7 -11   2        7.35        0.88      1.63 o
  -6 -11   2        7.37        6.38      2.07 o
  -5 -11   2        3.29       -0.63      1.75 o
  -4 -11   2        1.60        7.01      2.38 o
  -3 -11   2       24.53       25.47      3.44 o
  -2 -11   2       54.06       50.94      6.26 o
  -1 -11   2        1.27        2.19      1.69 o
   0 -11   2        3.01        3.57      2.07 o
   1 -11   2        6.68        2.13      2.25 o
   2 -11   2       43.90       42.06      8.14 o
  -9 -10   2        0.08       -1.19      2.13 o
  -8 -10   2       12.56       11.64      3.00 o
  -7 -10   2       19.60       16.46      2.13 o
  -6 -10   2        0.60       -1.06      1.63 o
  -5 -10   2       28.37       23.09      1.94 o
  -4 -10   2        1.03        0.69      1.06 o
  -3 -10   2       51.26       53.20      3.07 o
  -2 -10   2       60.96       53.95      3.57 o
  -1 -10   2       60.28       57.33      4.76 o
   0 -10   2      163.97      152.70     13.46 o
   1 -10   2        6.39        7.20      2.13 o
   2 -10   2       82.97       77.67     12.02 o
   3 -10   2       43.44       57.26      9.58 o
   4 -10   2       86.23       83.74     20.53 o
 -10  -9   2        7.66        0.31      2.57 o
  -9  -9   2        1.92        2.32      1.88 o
  -8  -9   2        1.18        2.13      1.06 o
  -7  -9   2       32.37       29.10      2.38 o
  -6  -9   2        7.37        6.57      0.94 o
  -5  -9   2       10.72        9.70      1.00 o
  -4  -9   2        9.50        9.39      0.94 o
  -3  -9   2        0.19        0.06      1.63 o
  -2  -9   2        4.72        6.01      0.94 o
  -1  -9   2      113.25       99.07      4.07 o
   0  -9   2       13.79       11.95      1.63 o
   1  -9   2        1.38        3.19      1.19 o
   2  -9   2       38.59       32.67      3.63 o
   3  -9   2        2.67        5.32      2.19 o
   4  -9   2       59.46       58.20      9.76 o
   5  -9   2        0.54        2.75      1.94 o
 -11  -8   2       19.60       18.71      4.44 o
 -10  -8   2        4.09        5.32      2.63 o
  -9  -8   2       14.83       13.46      3.82 o
  -8  -8   2       47.67       54.01      3.19 o
  -7  -8   2       72.28       63.21      3.07 o
  -6  -8   2        5.00        6.88      1.00 o
  -5  -8   2        1.80        3.13      0.81 o
  -4  -8   2      128.00      124.23      3.32 o
  -3  -8   2       73.43       69.72      2.32 o
  -2  -8   2      149.98      154.02      3.38 o
  -1  -8   2       55.51       65.02      2.32 o
   0  -8   2       65.49       66.15      2.44 o
   1  -8   2       28.65       26.16      1.75 o
   2  -8   2       94.16       85.24      4.69 o
   3  -8   2       30.41       22.09      2.82 o
   4  -8   2       15.23       14.14      2.88 o
   5  -8   2        7.29        8.20      2.13 o
   6  -8   2        0.02        5.63      2.57 o
 -11  -7   2        5.47        4.07      2.44 o
 -10  -7   2        2.40        6.13      2.19 o
  -9  -7   2       32.55       30.42      5.19 o
  -8  -7   2        6.00        7.45      1.50 o
  -7  -7   2        4.71        6.88      1.06 o
  -6  -7   2        4.86        4.44      0.88 o
  -5  -7   2       10.90       12.52      0.88 o
  -4  -7   2        2.28        1.94      0.69 o
  -3  -7   2       15.61       14.52      0.94 o
  -2  -7   2      125.53      121.16      2.82 o
  -1  -7   2        3.89        4.44      0.75 o
   0  -7   2       44.01       38.55      1.75 o
   1  -7   2       11.22       12.08      1.31 o
   2  -7   2       85.13       86.55      4.26 o
   3  -7   2      268.37      260.22     22.40 o
   4  -7   2       83.03       73.97      8.76 o
   5  -7   2        0.00       -0.50      1.06 o
   6  -7   2        0.14        2.00      1.81 o
   7  -7   2        0.03        0.50      2.69 o
 -11  -6   2        7.85       13.02      3.94 o
 -10  -6   2       20.31       20.09      4.01 o
  -9  -6   2        0.65        1.06      1.69 o
  -8  -6   2       95.16      100.57      5.44 o
  -7  -6   2       14.96       13.64      1.19 o
  -6  -6   2       26.42       27.47      1.44 o
  -5  -6   2       24.68       29.29      1.19 o
  -4  -6   2      144.81      135.80      3.07 o
  -3  -6   2      201.87      230.99      4.82 o
  -2  -6   2        9.16       10.76      0.75 o
  -1  -6   2     1207.18     1353.29     28.22 o
   0  -6   2        6.77        5.88      1.00 o
   1  -6   2       67.03       89.12      2.88 o
   2  -6   2      294.93      305.84      8.07 o
   3  -6   2       46.82       41.62      2.19 o
   4  -6   2       20.18       10.20      3.82 o
   5  -6   2        0.02        3.88      3.13 o
   6  -6   2        0.80        1.25      3.00 o
   7  -6   2        0.43        2.94      2.63 o
 -11  -5   2       51.31       66.84     14.27 o
 -10  -5   2       14.50       18.71      3.57 o
  -9  -5   2       13.17       17.15      2.69 o
  -8  -5   2        8.85        9.32      2.07 o
  -7  -5   2       91.94       87.43      2.88 o
  -6  -5   2        8.13       11.77      1.00 o
  -5  -5   2      669.80      690.22     16.83 o
  -4  -5   2       51.01       41.74      1.13 o
  -3  -5   2      337.85      374.43      5.76 o
  -2  -5   2       61.16       63.21      1.50 o
  -1  -5   2      170.37      166.47      3.25 o
   0  -5   2      506.20      536.21     10.51 o
   1  -5   2        1.23       -1.00      1.06 o
   2  -5   2        2.63        2.25      1.38 o
   3  -5   2       88.48       89.49      3.07 o
   4  -5   2       46.99       42.49      2.69 o
   5  -5   2       17.72       27.41      5.07 o
   6  -5   2       65.53       59.45      5.26 o
   7  -5   2       25.94       23.84      4.19 o
   8  -5   2        3.75        8.51      3.25 o
 -11  -4   2        6.27       12.45      3.88 o
 -10  -4   2       86.07       75.29     10.14 o
  -9  -4   2        4.90        7.57      1.44 o
  -8  -4   2      359.56      359.54     16.40 o
  -7  -4   2       42.20       45.37      2.32 o
  -6  -4   2       48.59       45.37      1.50 o
  -5  -4   2       42.25       47.44      1.44 o
  -4  -4   2      511.61      540.46     10.83 o
  -3  -4   2      871.30      923.59     13.39 o
  -2  -4   2     1399.01     1443.91     18.84 o
  -1  -4   2       61.83       52.38      1.25 o
   0  -4   2        5.22        9.32      0.69 o
   1  -4   2     1154.54     1255.16     24.03 o
   2  -4   2       16.56       22.28      1.25 o
   3  -4   2      182.13      203.83      6.82 o
   4  -4   2        5.39        5.70      1.81 o
   5  -4   2       31.83       22.40      3.75 o
   6  -4   2        0.00        0.88      2.50 o
   7  -4   2        3.97       -1.75      2.57 o
   8  -4   2        1.07       -1.50      2.75 o
   9  -4   2        0.18       -6.13      6.13 o
 -11  -3   2        5.73        3.57      3.19 o
 -10  -3   2       41.97       42.74      6.20 o
  -9  -3   2       93.28       97.94      6.20 o
  -8  -3   2        5.12        8.82      1.63 o
  -7  -3   2        1.24        4.01      1.31 o
  -6  -3   2       44.44       45.87      2.07 o
  -5  -3   2     1070.09     1100.39     16.08 o
  -4  -3   2      379.40      400.59      6.13 o
  -3  -3   2     1083.84     1078.30     14.27 o
  -2  -3   2        1.13        1.31      0.44 o
  -1  -3   2      122.37      126.60      1.94 o
   0  -3   2       23.58       21.15      0.88 o
   1  -3   2       11.94       13.58      1.06 o
   2  -3   2      130.39      127.98      3.63 o
   3  -3   2       15.35       14.08      1.69 o
   4  -3   2        2.15        0.13      1.50 o
   5  -3   2        6.51        8.76      1.50 o
   6  -3   2       30.93       31.98      2.88 o
   7  -3   2       86.58       87.62      7.20 o
   8  -3   2       16.81       16.21      3.25 o
   9  -3   2        6.45       17.21      7.20 o
 -11  -2   2        4.67       18.77      5.01 o
 -10  -2   2        3.53       -0.13      3.57 o
  -9  -2   2        1.50        1.75      1.31 o
  -8  -2   2       57.39       67.15      3.25 o
  -7  -2   2        8.93       10.89      1.38 o
  -6  -2   2       32.46       30.29      1.44 o
  -5  -2   2      189.55      173.42      3.94 o
  -4  -2   2      993.48     1016.28     14.71 o
  -3  -2   2      258.03      262.03      3.13 o
  -2  -2   2     1978.51     1888.06     20.40 o
  -1  -2   2     2913.52     2837.50     62.96 o
   0  -2   2     1206.74     1151.77     15.58 o
   1  -2   2     2660.71     2617.77     43.31 o
   2  -2   2      641.88      659.37     11.39 o
   3  -2   2       97.08      112.46      3.50 o
   4  -2   2     1004.77     1083.87     25.16 o
   5  -2   2        0.89        1.31      1.38 o
   6  -2   2      113.39      116.28      5.32 o
   7  -2   2       89.43       85.30      5.88 o
   8  -2   2       91.80       84.05      8.14 o
   9  -2   2       34.91       29.04      7.76 o
  10  -2   2        9.40       13.39      5.44 o
 -11  -1   2        3.90        7.82      5.95 o
 -10  -1   2       23.50       34.80      6.13 o
  -9  -1   2       17.41       11.89      2.25 o
  -8  -1   2      379.58      371.68     17.77 o
  -7  -1   2      521.26      534.46     16.52 o
  -6  -1   2       13.41       16.58      1.31 o
  -5  -1   2        0.08        0.88      0.81 o
  -4  -1   2       18.71       20.15      1.31 o
  -3  -1   2      666.57      670.20      7.07 o
  -2  -1   2       29.37       31.98      1.00 o
   1  -1   2     1156.96     1113.85     26.03 o
   2  -1   2       10.64       13.71      1.38 o
   3  -1   2      785.71      779.65     13.20 o
   4  -1   2        0.06       -1.50      1.50 o
   5  -1   2        9.90        5.63      1.31 o
   6  -1   2       23.64       27.85      1.75 o
   7  -1   2        0.88        3.38      1.63 o
   8  -1   2        4.05       10.51      5.19 o
   9  -1   2        9.15       15.52      5.19 o
  10  -1   2        4.32       10.08      5.51 o
 -11   0   2        0.66       -5.70      6.51 o
 -10   0   2       10.27       12.83      3.19 o
  -9   0   2       38.17       38.68      4.44 o
  -8   0   2      221.00      217.98     13.33 o
  -7   0   2       48.72       60.52      2.75 o
  -6   0   2        9.02        8.76      1.31 o
  -5   0   2       34.87       42.31      1.50 o
  -4   0   2      326.96      331.06      5.82 o
  -3   0   2       99.28       90.49      1.81 o
  -2   0   2      230.56      253.02      3.25 o
   2   0   2      428.20      435.76      7.57 o
   3   0   2        0.00       -0.06      0.94 o
   4   0   2     1773.10     1717.46     31.10 o
   5   0   2      266.47      294.26      6.20 o
   6   0   2       88.58       87.93      2.94 o
   7   0   2        4.54        9.45      3.07 o
   8   0   2       40.62       49.63      6.88 o
   9   0   2       18.30       25.78      5.44 o
  10   0   2        6.54        5.95      4.32 o
  11   0   2        4.68       12.45      4.51 o
 -10   1   2        5.69        0.94      4.26 o
  -9   1   2       31.23       41.30      6.26 o
  -8   1   2      283.23      272.92     20.09 o
  -7   1   2       48.75       49.00      3.13 o
  -6   1   2     1538.33     1556.62     46.12 o
  -5   1   2       43.25       41.81      1.88 o
  -4   1   2      587.34      570.00     11.26 o
  -3   1   2     1387.82     1413.74     16.15 o
  -2   1   2        7.10        6.82      0.56 o
   1   1   2      425.92      375.12      9.70 o
   3   1   2     5122.64     5170.33     77.85 o
   4   1   2      321.41      312.41      6.13 o
   5   1   2      226.38      228.74      6.26 o
   6   1   2      231.56      230.49      7.95 o
   7   1   2      114.61      108.64      5.26 o
   8   1   2        2.78       15.02      4.38 o
   9   1   2       10.81       19.03      5.44 o
  10   1   2        0.79        7.57      2.69 o
  11   1   2        9.00        6.07      2.75 o
 -10   2   2        8.90       24.66      6.63 o
  -9   2   2       21.61       29.60      5.51 o
  -8   2   2       54.13       48.38      4.44 o
  -7   2   2      260.60      251.39     21.84 o
  -6   2   2      292.31      286.44     16.08 o
  -5   2   2      148.30      125.48      4.07 o
  -4   2   2      296.68      302.59      6.70 o
  -3   2   2      163.42      152.64      1.94 o
  -2   2   2      372.73      374.18      3.88 o
  -1   2   2      835.53      819.46      7.13 o
   3   2   2      741.37      785.41     10.14 o
   4   2   2      275.65      255.02      5.38 o
   5   2   2      185.94      142.38      4.19 o
   6   2   2       64.97       69.09      3.07 o
   7   2   2       56.39       58.95      3.32 o
   8   2   2        9.29        8.14      1.56 o
   9   2   2        1.58        4.88      1.56 o
  10   2   2       14.70       17.65      3.88 o
  11   2   2        0.82        0.25      4.01 o
  -9   3   2       39.78       40.49     10.51 o
  -8   3   2        6.51       12.14      5.88 o
  -7   3   2       16.37       13.14      2.38 o
  -6   3   2      440.52      447.84     14.27 o
  -5   3   2       21.81       20.46      1.00 o
  -4   3   2     1168.76     1178.81     22.40 o
  -3   3   2       18.98       19.34      0.88 o
  -2   3   2      121.14      111.84      1.75 o
  -1   3   2      207.38      208.78      2.19 o
   0   3   2        1.62        0.25      0.38 o
   1   3   2      183.55      171.35      1.88 o
   2   3   2     4712.15     4632.49     71.16 o
   3   3   2      106.62      104.07      1.69 o
   4   3   2       10.74        7.89      0.75 o
   5   3   2     1239.20     1244.52     17.77 o
   6   3   2       20.52       19.65      1.13 o
   7   3   2       55.76       61.46      2.07 o
   8   3   2       19.02       21.65      1.69 o
   9   3   2       36.36       44.50      3.32 o
  10   3   2       17.41       16.21      3.07 o
  11   3   2        0.54        0.50      2.44 o
  -9   4   2        6.87       28.98     10.14 o
  -8   4   2        0.24       -3.94      3.94 o
  -7   4   2       84.57       73.53      6.20 o
  -6   4   2      141.00      126.92      5.57 o
  -5   4   2       69.09       67.78      2.44 o
  -4   4   2      268.87      271.92      5.63 o
  -3   4   2       57.56       62.58      1.81 o
  -2   4   2       17.14       32.54      1.13 o
  -1   4   2      155.17      125.60      1.75 o
   0   4   2     1226.07     1231.44     10.58 o
   1   4   2      475.59      491.34      4.94 o
   2   4   2      444.57      448.97      5.63 o
   3   4   2       50.55       56.32      1.06 o
   4   4   2     1038.58     1020.35     11.64 o
   5   4   2     1549.92     1609.81     25.91 o
   6   4   2       74.51       77.10      2.19 o
   7   4   2        1.36        3.07      0.50 o
   8   4   2        4.18        9.01      1.19 o
   9   4   2      123.39      130.30      8.07 o
  10   4   2       13.41       22.78      4.26 o
  11   4   2        6.18       13.02      3.57 o
  12   4   2        2.29        2.38      3.13 o
  -8   5   2       12.49       17.52      4.01 o
  -7   5   2       12.32       13.08      3.38 o
  -6   5   2       96.72       93.06      6.01 o
  -5   5   2       31.28       30.92      1.69 o
  -4   5   2       92.51       96.25      2.88 o
  -3   5   2      282.15      284.44      5.76 o
  -2   5   2        0.10        1.00      0.69 o
  -1   5   2        0.12       -0.50      0.50 o
   0   5   2      155.85      182.12      2.00 o
   1   5   2      201.34      172.79      2.13 o
   2   5   2     1502.82     1554.05     15.96 o
   3   5   2      387.53      366.36      4.26 o
   4   5   2     1225.84     1265.42     18.15 o
   5   5   2       10.26       13.20      0.94 o
   6   5   2       26.47       27.35      1.38 o
   7   5   2      122.89      111.77      3.44 o
   8   5   2       21.78       25.22      1.13 o
   9   5   2       58.87       69.90      4.82 o
  10   5   2      126.96      128.11     15.15 o
  11   5   2        1.57        4.51      3.19 o
  12   5   2        0.42       -2.88      3.38 o
  -8   6   2        0.02        2.75      5.07 o
  -7   6   2       27.36       31.35      5.95 o
  -6   6   2       16.04       17.77      2.50 o
  -5   6   2       13.41       13.33      1.69 o
  -4   6   2      371.21      378.25     12.14 o
  -3   6   2        6.72        4.38      1.00 o
  -2   6   2        0.21        2.88      0.81 o
  -1   6   2      674.09      699.30     13.20 o
   0   6   2      101.70       89.81      1.69 o
   1   6   2        0.88        0.94      0.31 o
   2   6   2       31.08       48.94      1.50 o
   3   6   2       21.04       19.96      1.00 o
   4   6   2     1323.79     1406.55     18.52 o
   5   6   2      367.97      374.24      8.07 o
   6   6   2      263.49      278.68      6.26 o
   7   6   2     1075.81     1074.23     27.72 o
   8   6   2      353.94      378.31     12.08 o
   9   6   2        0.07       -1.19      1.19 o
  10   6   2        5.59        6.88      2.44 o
  11   6   2        3.37        2.94      3.00 o
  12   6   2        1.60        0.63      2.94 o
  -7   7   2        0.16       10.51      4.51 o
  -6   7   2       61.90       59.58      9.70 o
  -5   7   2        0.90        2.94      1.56 o
  -4   7   2       23.42       18.65      2.00 o
  -3   7   2      439.56      440.46     11.89 o
  -2   7   2      417.48      428.94     10.33 o
  -1   7   2      250.65      238.50      4.94 o
   0   7   2      129.76      137.12      2.82 o
   1   7   2      593.21      580.83     10.20 o
   2   7   2      138.22      140.75      3.50 o
   3   7   2      412.59      446.59      9.70 o
   4   7   2       17.89       17.21      1.13 o
   5   7   2      295.76      298.27      6.76 o
   6   7   2        8.50        8.20      0.88 o
   7   7   2      491.41      491.84     13.20 o
   8   7   2      145.43      152.14      5.26 o
   9   7   2       14.24        6.07      1.31 o
  10   7   2        6.17       14.21      2.88 o
  11   7   2        8.68        6.76      2.69 o
  12   7   2        6.33        9.39      3.63 o
  -6   8   2        0.02        0.88      3.13 o
  -5   8   2       82.90       78.73     10.01 o
  -4   8   2       22.95       17.84      2.13 o
  -3   8   2      134.12      132.36      8.32 o
  -2   8   2      118.41      125.23      4.51 o
  -1   8   2       34.05       37.93      1.75 o
   0   8   2      393.67      409.54      9.01 o
   1   8   2       32.56       37.55      1.13 o
   2   8   2      314.20      312.35      6.88 o
   3   8   2        8.09        1.75      1.13 o
   4   8   2      783.99      870.34     18.52 o
   5   8   2      140.98      156.27      3.75 o
   6   8   2     1368.56     1410.18     32.73 o
   7   8   2      136.09      131.61      4.57 o
   8   8   2      183.29      179.24      7.76 o
   9   8   2       97.99       78.42      5.13 o
  10   8   2       46.11       43.43      6.20 o
  11   8   2        0.00        3.75      2.13 o
  -5   9   2        0.09        4.76      3.25 o
  -4   9   2        5.71        6.76      1.94 o
  -3   9   2        0.85        1.63      1.56 o
  -2   9   2        2.94        7.20      1.44 o
  -1   9   2        1.58        1.25      1.06 o
   0   9   2      388.20      370.43      8.89 o
   1   9   2      111.40      123.98      3.38 o
   2   9   2      174.54      164.34      4.19 o
   3   9   2       28.97       39.36      2.44 o
   4   9   2      206.85      191.44      6.45 o
   5   9   2       26.25       20.90      1.75 o
   6   9   2      188.90      182.24      7.07 o
   7   9   2      498.57      456.35     21.59 o
   8   9   2        0.34       -0.44      0.69 o
   9   9   2       28.75       18.90      3.13 o
  10   9   2       12.49       11.52      2.75 o
  11   9   2        0.19       -1.88      3.13 o
  -4  10   2       45.24       41.43      7.32 o
  -3  10   2        2.84        0.69      2.00 o
  -2  10   2       24.40       26.54      3.19 o
  -1  10   2       39.57       39.80      2.50 o
   0  10   2        1.93        2.82      0.88 o
   1  10   2       18.52       20.28      1.19 o
   2  10   2        5.28        8.07      0.56 o
   3  10   2       46.94       46.12      2.82 o
   4  10   2       71.88       78.29      4.44 o
   5  10   2       16.83       14.02      2.07 o
   6  10   2      324.89      306.28     18.27 o
   7  10   2       50.89       52.76      6.32 o
   8  10   2       46.39       48.38      7.89 o
   9  10   2        1.31        5.88      4.51 o
  10  10   2       23.52       22.53      6.57 o
  11  10   2        4.24       10.14      4.19 o
  -3  11   2       17.59       15.71      3.32 o
  -2  11   2       19.74       21.47      3.38 o
  -1  11   2      112.85      107.39     14.08 o
   0  11   2        2.35        5.76      1.56 o
   1  11   2      191.76      197.45     12.08 o
   2  11   2      283.98      261.85     19.40 o
   3  11   2      221.27      214.47     15.96 o
   4  11   2      418.70      380.69     27.72 o
   5  11   2       54.50       51.26      4.76 o
   6  11   2      120.45      111.58      8.82 o
   7  11   2        0.27        0.19      1.88 o
   8  11   2      102.56       80.54     15.08 o
   9  11   2       25.62       26.16      6.57 o
  10  11   2        0.08        8.01      4.57 o
  -2  12   2        1.27        0.06      1.88 o
  -1  12   2        2.57        3.00      3.25 o
   0  12   2        0.00        4.51      3.07 o
   1  12   2        9.43       15.21      3.19 o
   2  12   2       20.14       19.34      3.94 o
   3  12   2       34.32       32.23      4.51 o
   4  12   2       27.46       31.29      4.57 o
   5  12   2       27.82       28.35      4.13 o
   6  12   2        0.57       -2.63      2.63 o
   7  12   2       14.45        8.26      4.07 o
   8  12   2        2.21        4.63      3.13 o
   9  12   2        6.67        3.19      3.69 o
  10  12   2       10.82       11.39      4.88 o
   0  13   2       17.53       17.27      4.69 o
   1  13   2        5.57        8.82      4.07 o
   2  13   2        0.71        0.00      2.38 o
   3  13   2       10.75        9.70      2.88 o
   4  13   2        2.71        3.07      3.25 o
   5  13   2       14.16       14.83      3.50 o
   6  13   2       19.28       30.79      5.44 o
   7  13   2        2.08       -0.69      2.63 o
   8  13   2        0.37       -1.31      3.88 o
   9  13   2       46.42       34.23     12.14 o
   2  14   2        0.37       10.58      5.26 o
   3  14   2        1.78        7.38      3.63 o
   4  14   2        1.04        1.13      2.44 o
   5  14   2        0.81       -0.81      3.32 o
   6  14   2        0.53        1.25      2.44 o
   7  14   2        7.42        9.32      5.57 o
  -6 -13   3        4.94       12.58      3.88 o
  -5 -13   3        0.62        4.76      3.75 o
  -4 -13   3        0.03        2.07      3.07 o
  -3 -13   3       40.68       36.67     13.08 o
  -2 -13   3        0.68        8.76      5.32 o
  -8 -12   3        0.19       -0.50      3.00 o
  -7 -12   3        1.67        1.81      2.32 o
  -6 -12   3       13.29        8.76      3.00 o
  -5 -12   3        0.31        1.50      1.81 o
  -4 -12   3        1.54        3.19      2.94 o
  -3 -12   3       17.13       21.34      5.76 o
  -2 -12   3        1.80        8.07      3.50 o
  -1 -12   3        0.19        3.94      3.07 o
   0 -12   3        4.64        1.38      4.07 o
  -9 -11   3        6.97       11.39      4.69 o
  -8 -11   3       36.13       34.42      7.57 o
  -7 -11   3       15.31       15.40      3.07 o
  -6 -11   3       11.33       15.83      3.32 o
  -5 -11   3        8.68        6.26      2.25 o
  -4 -11   3        0.44       -2.44      2.44 o
  -3 -11   3        5.07        5.76      3.07 o
  -2 -11   3       32.30       27.79      4.07 o
  -1 -11   3      121.99      118.09     17.96 o
   0 -11   3        2.20        6.45      2.07 o
   1 -11   3        7.00       12.27      3.50 o
   2 -11   3       13.89       19.03      3.57 o
  -9 -10   3        5.68        8.64      4.57 o
  -8 -10   3        0.02        1.63      1.50 o
  -7 -10   3        7.22        3.63      1.31 o
  -6 -10   3        0.09        3.13      1.19 o
  -5 -10   3       24.68       32.10      2.63 o
  -4 -10   3        7.23        7.20      1.25 o
  -3 -10   3       18.23       18.40      1.88 o
  -2 -10   3       29.03       25.10      3.44 o
  -1 -10   3       34.42       24.91      2.88 o
   0 -10   3       40.01       35.17      4.82 o
   1 -10   3       10.29       16.02      3.32 o
   2 -10   3      121.53      108.71     15.83 o
   3 -10   3        2.51        0.81      2.07 o
 -10  -9   3       10.14       12.02      3.88 o
  -9  -9   3        3.95        3.82      1.69 o
  -8  -9   3       71.75       65.52      7.20 o
  -7  -9   3       30.58       28.98      2.69 o
  -6  -9   3      227.54      199.01     10.39 o
  -5  -9   3       18.65       16.71      1.31 o
  -4  -9   3      172.29      164.34      7.01 o
  -3  -9   3       18.08       14.71      1.25 o
  -2  -9   3       42.52       42.56      2.25 o
  -1  -9   3       82.95       76.54      4.13 o
   0  -9   3       42.40       46.94      3.25 o
   1  -9   3        1.11       -1.75      2.13 o
   2  -9   3       74.48       73.47      9.01 o
   3  -9   3       82.02       80.11     12.33 o
   4  -9   3       17.90       11.14      3.44 o
   5  -9   3        5.37        0.13      2.57 o
 -11  -8   3        5.37        7.26      4.01 o
 -10  -8   3       14.24       12.83      5.07 o
  -9  -8   3       15.83       13.89      2.44 o
  -8  -8   3       10.89       15.65      1.81 o
  -7  -8   3      156.00      153.26      7.20 o
  -6  -8   3       14.50       14.58      1.38 o
  -5  -8   3       17.57       18.27      1.31 o
  -4  -8   3      162.63      157.52      4.57 o
  -3  -8   3       17.32       18.15      1.25 o
  -2  -8   3       97.47      100.63      3.19 o
  -1  -8   3       63.56       63.02      2.32 o
   0  -8   3      159.01      157.65      6.07 o
   1  -8   3       34.93       34.17      2.82 o
   2  -8   3      309.26      313.16     32.23 o
   3  -8   3        0.11        9.39      4.26 o
   4  -8   3      176.66      164.22     30.29 o
   5  -8   3        2.36        6.63      2.94 o
   6  -8   3        1.90        0.56      1.81 o
 -11  -7   3        3.42       -2.69      2.94 o
 -10  -7   3       34.88       33.48      7.57 o
  -9  -7   3        0.02        0.94      3.19 o
  -8  -7   3       15.53       13.71      1.44 o
  -7  -7   3      184.84      157.46      6.70 o
  -6  -7   3      245.73      237.19      6.57 o
  -5  -7   3       71.47       66.90      2.07 o
  -4  -7   3       88.31       83.05      2.44 o
  -3  -7   3        4.04        1.69      0.88 o
  -2  -7   3       26.07       25.60      1.19 o
  -1  -7   3        3.53        5.07      1.00 o
   0  -7   3        0.35        2.50      0.94 o
   1  -7   3        0.02       -0.81      0.88 o
   2  -7   3        2.53        0.00      1.94 o
   3  -7   3       96.23      100.82      9.26 o
   4  -7   3      244.48      250.71     26.54 o
   5  -7   3       35.10       29.35      7.26 o
   6  -7   3        1.12       -2.57      2.57 o
   7  -7   3       12.63       18.09      5.57 o
 -11  -6   3        0.60        0.94      4.51 o
 -10  -6   3        1.42       12.70      4.13 o
  -9  -6   3       23.78       18.27      4.38 o
  -8  -6   3        1.07        2.44      1.56 o
  -7  -6   3        0.01       -0.56      0.75 o
  -6  -6   3      132.00      137.74      3.69 o
  -5  -6   3       24.26       20.65      1.06 o
  -4  -6   3       22.91       28.60      1.19 o
  -3  -6   3       17.34       18.77      1.06 o
  -2  -6   3      287.62      331.12      7.38 o
  -1  -6   3       67.09       76.98      2.57 o
   0  -6   3       52.91       62.33      2.25 o
   1  -6   3        0.22        2.25      1.00 o
   2  -6   3      251.98      278.56      8.89 o
   3  -6   3       17.08       16.65      2.44 o
   4  -6   3       21.90       20.21      3.75 o
   5  -6   3       42.42       48.63      6.76 o
   6  -6   3        6.39        6.88      2.38 o
   7  -6   3        3.53        4.13      3.38 o
 -11  -5   3       57.57       59.89     11.20 o
 -10  -5   3       21.19       20.78      4.38 o
  -9  -5   3        0.00       -1.63      1.88 o
  -8  -5   3       31.81       37.24      3.32 o
  -7  -5   3       53.78       50.75      2.00 o
  -6  -5   3       48.62       55.39      2.38 o
  -5  -5   3        2.50        3.75      0.69 o
  -4  -5   3       95.27       98.69      2.25 o
  -3  -5   3        2.36        3.63      0.63 o
  -2  -5   3       65.51       65.77      1.63 o
  -1  -5   3       63.29       55.14      1.63 o
   0  -5   3       42.29       41.87      1.50 o
   1  -5   3       12.24       11.58      1.25 o
   2  -5   3       19.01       21.59      1.50 o
   3  -5   3       35.59       39.49      2.38 o
   4  -5   3       15.34       10.83      2.63 o
   5  -5   3        0.28        3.25      2.82 o
   6  -5   3       81.58       86.05      8.32 o
   7  -5   3       24.70       28.29      5.26 o
   8  -5   3        0.07       13.39      7.13 o
 -11  -4   3        6.76       17.65      4.76 o
 -10  -4   3       10.74        6.82      2.25 o
  -9  -4   3        7.02       13.83      1.81 o
  -8  -4   3       89.42       94.50      6.32 o
  -7  -4   3       10.59       11.89      1.13 o
  -6  -4   3        6.01        7.32      0.81 o
  -5  -4   3      526.89      590.28     12.64 o
  -4  -4   3        0.74        1.06      0.75 o
  -3  -4   3     2203.85     2390.34     33.98 o
  -2  -4   3      144.87      133.86      2.69 o
  -1  -4   3      371.61      441.08      8.82 o
   0  -4   3     2425.48     2640.36     49.63 o
   1  -4   3     1915.35     2011.97     36.55 o
   2  -4   3      552.95      608.37     15.02 o
   3  -4   3       18.42       19.78      1.81 o
   4  -4   3      230.02      248.39     10.26 o
   5  -4   3      101.22       86.99      6.95 o
   6  -4   3       75.62       70.72      5.82 o
   7  -4   3       51.48       47.56      6.13 o
   8  -4   3        3.61        3.07      1.88 o
   9  -4   3        7.72       11.95      7.64 o
 -11  -3   3       40.94       48.69      9.20 o
 -10  -3   3       12.81       13.83      3.19 o
  -9  -3   3       63.79       60.64      4.19 o
  -8  -3   3       21.02       23.22      2.19 o
  -7  -3   3        0.41        1.69      1.19 o
  -6  -3   3        3.69        3.88      0.88 o
  -5  -3   3      325.79      323.74      6.45 o
  -4  -3   3      347.38      360.98      6.26 o
  -3  -3   3      235.16      241.01      3.19 o
  -2  -3   3      735.31      751.99     10.45 o
  -1  -3   3       18.12       18.40      0.88 o
   0  -3   3      133.58      137.93      2.69 o
   1  -3   3        0.69        1.50      1.06 o
   2  -3   3      639.25      632.34     14.83 o
   3  -3   3      398.12      372.12     11.52 o
   4  -3   3        4.83        5.63      2.19 o
   5  -3   3       12.38        9.64      4.07 o
   6  -3   3       94.80       89.87      5.01 o
   7  -3   3       24.84       28.29      3.00 o
   8  -3   3       42.27       33.11      5.07 o
   9  -3   3        0.25        5.63      6.38 o
 -11  -2   3        1.09        3.63      2.19 o
 -10  -2   3        0.18        1.63      1.88 o
  -9  -2   3        0.09        3.44      1.63 o
  -8  -2   3       16.12       20.84      2.07 o
  -7  -2   3       76.66       78.92      3.13 o
  -6  -2   3       17.52       21.97      1.63 o
  -5  -2   3     1008.49     1020.29     19.28 o
  -4  -2   3      102.25      111.02      2.07 o
  -3  -2   3      399.03      416.05      6.13 o
  -2  -2   3      109.58       96.44      1.81 o
  -1  -2   3       35.78       32.36      1.00 o
   0  -2   3       16.06       24.41      1.44 o
   1  -2   3      625.69      667.82     12.52 o
   2  -2   3        2.84        4.07      1.25 o
   3  -2   3      457.47      486.77     11.58 o
   4  -2   3       21.96       26.16      2.38 o
   5  -2   3        1.35        1.44      1.50 o
   6  -2   3       22.01       25.35      2.38 o
   7  -2   3        1.87       -0.94      3.19 o
   8  -2   3        8.75       13.33      2.50 o
   9  -2   3        0.99        0.00      4.32 o
  10  -2   3        2.72       15.21      5.88 o
 -11  -1   3        0.68       -4.32      4.32 o
 -10  -1   3        5.78        1.38      2.25 o
  -9  -1   3       68.98       57.70      4.63 o
  -8  -1   3        1.69        0.06      1.19 o
  -7  -1   3      122.38      129.17      4.82 o
  -6  -1   3      736.29      778.90     16.65 o
  -5  -1   3      220.51      215.35      5.01 o
  -4  -1   3      748.87      745.99     10.89 o
  -3  -1   3       12.77        9.32      0.94 o
  -2  -1   3      345.53      335.76      6.01 o
  -1  -1   3       49.32       48.94      1.00 o
   0  -1   3      380.84      392.71      7.76 o
   1  -1   3       81.61       78.60      2.25 o
   2  -1   3       32.75       37.93      1.75 o
   3  -1   3      311.71      313.35      5.95 o
   4  -1   3      207.81      181.43      5.26 o
   5  -1   3       69.72       60.83      3.19 o
   6  -1   3        3.42       -1.94      2.69 o
   7  -1   3      132.14      113.65      5.95 o
   8  -1   3        0.21       -1.00      2.38 o
   9  -1   3       12.52       14.02      6.70 o
  10  -1   3       20.67       15.96      7.07 o
 -10   0   3       58.08       35.99      9.39 o
  -9   0   3        2.11        4.69      2.19 o
  -8   0   3       90.93       92.62      5.95 o
  -7   0   3        2.98        4.19      1.44 o
  -6   0   3        1.77        2.25      1.19 o
  -5   0   3      323.74      322.61      7.20 o
  -4   0   3       13.52       16.65      1.00 o
  -3   0   3        9.47        9.39      0.56 o
  -2   0   3     3189.76     3067.99     38.43 o
  -1   0   3      652.47      637.15      8.51 o
   1   0   3     3513.21     3311.81     73.66 o
   2   0   3       46.08       45.00      1.81 o
   3   0   3       47.83       43.49      1.63 o
   4   0   3      141.17      140.69      4.13 o
   5   0   3      344.02      369.05      9.39 o
   6   0   3       24.87       21.47      1.31 o
   7   0   3       23.50       27.47      2.00 o
   8   0   3        0.17        7.95      3.63 o
   9   0   3        0.01       10.58      5.51 o
  10   0   3       30.22       35.61      8.57 o
  11   0   3       14.37       11.08      6.45 o
 -10   1   3       17.88       28.04      9.58 o
  -9   1   3       39.21       42.24      6.32 o
  -8   1   3       19.50       18.65      2.69 o
  -7   1   3      613.60      616.88     22.47 o
  -6   1   3        7.46        9.58      1.44 o
  -5   1   3       56.80       61.89      2.00 o
  -4   1   3        8.74        5.01      0.75 o
  -3   1   3     1192.01     1251.53     12.89 o
  -2   1   3      209.62      229.05      3.44 o
  -1   1   3      496.83      508.67      6.26 o
   2   1   3     1004.11      979.73     16.27 o
   3   1   3      733.21      709.75     11.95 o
   4   1   3      381.50      428.94      7.64 o
   5   1   3        0.18        0.56      1.63 o
   6   1   3      163.79      155.58      6.13 o
   7   1   3      238.95      220.10     13.02 o
   8   1   3       24.99       24.47      3.69 o
   9   1   3        8.77        0.38      4.51 o
  10   1   3       22.09       42.87     11.14 o
  11   1   3        1.46        1.00      2.57 o
 -10   2   3       24.29       18.21      7.76 o
  -9   2   3        1.24        1.13      3.94 o
  -8   2   3      187.66      174.92     12.64 o
  -7   2   3       89.13       89.06      6.07 o
  -6   2   3       17.22       14.71      1.81 o
  -5   2   3        1.45        2.07      0.81 o
  -4   2   3       41.96       43.87      1.38 o
  -3   2   3      651.51      646.67      9.51 o
  -2   2   3        1.50        1.75      0.25 o
  -1   2   3      162.15      161.40      1.94 o
   0   2   3     2324.92     2332.46     52.07 o
   2   2   3     1622.68     1621.52     20.78 o
   3   2   3      175.18      148.13      3.25 o
   4   2   3     2088.66     2235.08     35.05 o
   5   2   3     1187.72     1249.96     29.29 o
   6   2   3        2.43        5.44      1.88 o
   7   2   3       11.83        7.07      2.32 o
   8   2   3       10.37       12.58      4.07 o
   9   2   3        2.92        1.56      3.07 o
  10   2   3        0.15        8.32      2.82 o
  11   2   3       14.90       19.28      5.57 o
  -9   3   3       30.05       33.29     10.14 o
  -8   3   3        1.67        1.81      1.56 o
  -7   3   3        0.01        0.06      0.94 o
  -6   3   3      647.35      635.90     23.22 o
  -5   3   3       80.85       78.67      2.75 o
  -4   3   3      203.95      191.19      4.57 o
  -3   3   3     1943.56     2107.35     33.48 o
  -2   3   3       17.33       20.53      0.75 o
  -1   3   3     4514.10     4546.13     37.05 o
   0   3   3        2.92        2.00      0.38 o
   1   3   3      800.71      777.59     10.95 o
   2   3   3       31.83       39.74      0.88 o
   3   3   3     1257.92     1263.17     16.40 o
   4   3   3       39.05       44.75      1.06 o
   5   3   3      341.88      334.69      8.26 o
   6   3   3      219.55      200.33      6.88 o
   7   3   3       21.70       22.72      1.88 o
   8   3   3       16.99       20.53      1.94 o
   9   3   3        4.91        4.82      1.69 o
  10   3   3        1.66        3.13      2.19 o
  11   3   3        0.04        1.88      2.44 o
  -9   4   3        6.59        3.19      4.88 o
  -8   4   3        6.58       12.77      6.13 o
  -7   4   3       89.86       87.68      8.32 o
  -6   4   3       84.53       76.85      4.51 o
  -5   4   3      129.23      130.92      4.82 o
  -4   4   3       47.87       52.19      2.07 o
  -3   4   3       79.67       85.49      2.19 o
  -2   4   3       59.43       60.77      1.50 o
  -1   4   3      460.51      498.91      4.44 o
   0   4   3        9.52        8.95      0.50 o
   1   4   3     4755.61     4746.71     41.30 o
   2   4   3     1705.71     1693.86     16.58 o
   3   4   3       13.56       15.08      0.69 o
   4   4   3      234.22      216.79      4.01 o
   5   4   3       42.85       43.06      1.19 o
   6   4   3       10.86       10.83      1.00 o
   7   4   3      314.07      320.36      7.32 o
   8   4   3       26.98       32.61      1.63 o
   9   4   3       44.77       40.55      3.00 o
  10   4   3       22.15       23.22      3.69 o
  11   4   3       18.88       23.41      4.82 o
  12   4   3        2.82       13.96      4.76 o
  -8   5   3        0.08        2.94      4.57 o
  -7   5   3        0.44       -2.32      2.32 o
  -6   5   3       11.06       10.20      2.44 o
  -5   5   3        2.24        0.38      1.44 o
  -4   5   3      312.59      290.13      7.13 o
  -3   5   3       80.48       69.72      1.88 o
  -2   5   3       89.40       88.12      2.25 o
  -1   5   3     1299.56     1408.11     15.77 o
   0   5   3       93.67      100.57      1.50 o
   1   5   3      651.05      603.48      5.63 o
   2   5   3       64.13       64.15      0.94 o
   3   5   3     1859.53     1849.19     20.09 o
   4   5   3      133.16      134.80      2.57 o
   5   5   3      197.50      195.70      3.69 o
   6   5   3        2.70        4.01      1.00 o
   7   5   3       66.01       68.84      1.81 o
   8   5   3       27.05       25.78      1.50 o
   9   5   3       14.05       15.65      1.75 o
  10   5   3       41.33       52.76      6.88 o
  11   5   3       11.90       10.58      3.13 o
  12   5   3        5.82       10.83      4.07 o
  -8   6   3        0.21        9.07      3.75 o
  -7   6   3        0.00        0.25      2.75 o
  -6   6   3       16.60       16.33      3.88 o
  -5   6   3       43.94       40.24      3.13 o
  -4   6   3      141.31      142.94      5.01 o
  -3   6   3        8.67       14.64      1.19 o
  -2   6   3        2.46        2.88      0.75 o
  -1   6   3     1350.96     1431.14     22.47 o
   0   6   3       58.75       75.29      1.31 o
   1   6   3     1279.21     1364.24     17.71 o
   2   6   3      335.10      366.36      5.76 o
   3   6   3      375.10      398.03      8.01 o
   4   6   3       93.28       95.81      2.07 o
   5   6   3      137.40      143.81      3.50 o
   6   6   3        0.04       -0.19      0.69 o
   7   6   3        0.98        5.88      1.06 o
   8   6   3        3.38        8.39      1.31 o
   9   6   3       54.28       53.95      3.82 o
  10   6   3       28.83       25.35      3.82 o
  11   6   3        2.94        4.44      3.00 o
  12   6   3        1.33       -1.81      3.00 o
  -7   7   3        2.57        9.14      4.44 o
  -6   7   3        1.21        1.13      2.57 o
  -5   7   3        0.27       -0.44      1.00 o
  -4   7   3        1.30       -0.25      1.13 o
  -3   7   3       72.67       75.10      2.69 o
  -2   7   3      580.34      562.43     13.39 o
  -1   7   3        7.46        9.20      0.81 o
   0   7   3       80.37       89.74      2.00 o
   1   7   3      334.71      362.79      6.45 o
   2   7   3       22.01       29.73      1.38 o
   3   7   3       98.88      112.09      2.75 o
   4   7   3       26.64       28.85      1.63 o
   5   7   3       52.41       58.33      1.69 o
   6   7   3      312.73      325.68      7.32 o
   7   7   3      936.18      986.55     25.60 o
   8   7   3      228.98      232.81      7.70 o
   9   7   3      188.35      169.85      8.01 o
  10   7   3      132.94      126.98     15.02 o
  11   7   3        0.09        1.81      2.25 o
  12   7   3       39.66       42.12     10.70 o
  -6   8   3       13.72       13.89      4.69 o
  -5   8   3       22.73       21.97      3.32 o
  -4   8   3      126.86      112.34      8.45 o
  -3   8   3       15.86       20.34      2.38 o
  -2   8   3      132.65      124.91      3.94 o
  -1   8   3      449.24      459.11      9.26 o
   0   8   3      289.61      288.57      6.51 o
   1   8   3      211.92      224.98      4.63 o
   2   8   3       40.84       51.13      1.88 o
   3   8   3       17.99       22.59      1.38 o
   4   8   3      524.08      583.58     11.39 o
   5   8   3        2.45       -0.25      1.69 o
   6   8   3      547.62      591.28     15.52 o
   7   8   3       73.35       80.79      2.63 o
   8   8   3       69.80       72.35      3.50 o
   9   8   3       64.50       56.39      3.82 o
  10   8   3        0.06        1.56      2.07 o
  11   8   3       16.20       21.34      4.51 o
  -5   9   3        6.18        8.76      3.57 o
  -4   9   3       16.99       21.03      3.25 o
  -3   9   3      196.13      180.93     11.39 o
  -2   9   3      146.02      150.64      7.20 o
  -1   9   3      122.61      112.84      3.63 o
   0   9   3       67.94       72.03      2.25 o
   1   9   3       62.38       61.96      1.88 o
   2   9   3       82.24       85.30      3.57 o
   3   9   3       97.78      105.08      3.32 o
   4   9   3        3.75        1.63      1.38 o
   5   9   3      113.71      115.40      3.75 o
   6   9   3       24.52       32.54      4.19 o
   7   9   3       33.02       32.17      2.44 o
   8   9   3       63.50       58.14      3.82 o
   9   9   3      157.20      151.95     13.52 o
  10   9   3       45.64       51.88      8.39 o
  11   9   3        0.21       -2.07      4.69 o
  -4  10   3        1.14        6.38      2.57 o
  -3  10   3        0.05       -1.75      1.75 o
  -2  10   3       57.40       54.45      4.82 o
  -1  10   3        7.04       11.14      1.19 o
   0  10   3       13.66       14.21      1.13 o
   1  10   3       82.95       88.49      3.57 o
   2  10   3        1.80        0.69      1.56 o
   3  10   3        0.85        3.13      1.56 o
   4  10   3       25.25       21.47      1.75 o
   5  10   3       51.10       66.90      6.07 o
   6  10   3      224.16      225.36     13.71 o
   7  10   3       13.05       10.14      3.07 o
   8  10   3       20.47       21.53      5.13 o
   9  10   3      133.51      136.62     25.47 o
  10  10   3       27.97       34.36      8.82 o
  11  10   3        7.43       -3.25      3.25 o
  -3  11   3       23.18       25.10      4.32 o
  -2  11   3        9.64       16.96      2.82 o
  -1  11   3       22.98       33.48      4.26 o
   0  11   3       16.32       15.77      1.75 o
   1  11   3      115.80      124.16      6.82 o
   2  11   3      136.18      137.24     10.70 o
   3  11   3      132.76      132.05     10.14 o
   4  11   3       92.09       86.24      6.88 o
   5  11   3       28.53       22.84      2.69 o
   6  11   3       28.97       24.41      4.32 o
   7  11   3        0.13       -2.94      2.94 o
   8  11   3       37.88       43.31      6.38 o
   9  11   3        0.71        5.07      3.25 o
  10  11   3        2.25        0.31      5.01 o
  11  11   3       13.91       11.26      5.32 o
  -2  12   3        1.55        1.38      2.63 o
  -1  12   3        7.23        6.76      3.00 o
   0  12   3        0.01        2.57      2.50 o
   1  12   3        4.99        5.76      2.25 o
   2  12   3        6.55       11.70      3.00 o
   3  12   3       40.52       43.37      4.76 o
   4  12   3       35.41       31.35      3.82 o
   5  12   3       31.53       38.24      5.32 o
   6  12   3        0.68        1.25      2.44 o
   7  12   3        2.32        2.94      2.50 o
   8  12   3        8.04       20.34      5.82 o
   9  12   3       35.25       32.54     10.01 o
  10  12   3       13.31       14.02      4.82 o
  -1  13   3       27.24       34.73      9.26 o
   0  13   3       24.20       29.41      6.13 o
   1  13   3        8.06       -0.63      2.57 o
   2  13   3       19.94       17.21      3.63 o
   3  13   3       99.27      103.14     15.33 o
   4  13   3       10.30        6.38      2.50 o
   5  13   3        5.40        2.07      2.25 o
   6  13   3        3.84        6.51      4.19 o
   7  13   3       16.74       14.14      5.26 o
   8  13   3       12.39       12.89      4.94 o
   9  13   3        7.28        0.06      4.32 o
   2  14   3       10.76       12.45      3.82 o
   3  14   3        6.24        5.26      2.82 o
   4  14   3        0.08        2.82      3.00 o
   5  14   3       12.24       15.08      3.88 o
   6  14   3        1.85        6.32      4.26 o
   7  14   3        5.42        4.26      3.25 o
  -7 -12   4        4.09        0.94      1.94 o
  -6 -12   4        1.89        4.38      2.94 o
  -5 -12   4       17.50       15.46      5.26 o
  -4 -12   4       20.31       20.78      7.07 o
  -3 -12   4        0.21       -1.69      3.07 o
  -2 -12   4       80.20       67.46     17.59 o
  -1 -12   4        8.21        3.19      3.13 o
   0 -12   4       14.44        3.50      4.44 o
  -8 -11   4        0.04        5.82      3.00 o
  -7 -11   4        3.23        3.07      2.13 o
  -6 -11   4        0.49       -1.06      2.32 o
  -5 -11   4        6.68        2.19      2.07 o
  -4 -11   4       12.38       13.96      4.13 o
  -3 -11   4       63.58       56.76      8.89 o
  -2 -11   4       15.49       15.27      3.00 o
  -1 -11   4      141.28      147.01     21.22 o
   0 -11   4       43.07       42.99      7.20 o
   1 -11   4        0.60        2.63      1.88 o
   2 -11   4       18.47       30.79      7.95 o
  -9 -10   4       22.87       24.53      7.57 o
  -8 -10   4       21.46       21.34      6.13 o
  -7 -10   4        0.00        1.75      1.19 o
  -6 -10   4       36.61       29.79      3.50 o
  -5 -10   4        0.06        1.25      1.19 o
  -4 -10   4      175.57      159.96     11.58 o
  -3 -10   4        0.06       -0.63      1.06 o
  -2 -10   4      236.55      223.04     19.53 o
  -1 -10   4       21.75       18.52      3.13 o
   0 -10   4       93.13       84.30     11.20 o
   1 -10   4       11.21       10.76      2.82 o
   2 -10   4       40.35       41.49      7.01 o
   3 -10   4       24.84       26.41      4.38 o
 -10  -9   4        3.28        0.25      2.32 o
  -9  -9   4        6.51        9.45      2.38 o
  -8  -9   4       33.38       20.65      3.00 o
  -7  -9   4       40.40       39.24      4.07 o
  -6  -9   4      148.77      133.55      8.20 o
  -5  -9   4        0.99        1.69      1.06 o
  -4  -9   4      289.83      281.43     14.46 o
  -3  -9   4        0.78        0.88      0.75 o
  -2  -9   4       76.01       73.97      4.76 o
  -1  -9   4        0.34       -1.25      1.25 o
   0  -9   4       17.24       14.58      2.25 o
   1  -9   4        2.55        1.44      2.19 o
   2  -9   4        0.00       -3.44      3.44 o
   3  -9   4      189.38      190.31     38.68 o
   4  -9   4        8.94       12.39      3.38 o
 -10  -8   4        3.65        3.38      3.44 o
  -9  -8   4       68.37       64.27      9.51 o
  -8  -8   4       18.12       16.52      2.07 o
  -7  -8   4      179.72      172.85      9.07 o
  -6  -8   4       47.93       48.31      2.88 o
  -5  -8   4       22.73       23.59      1.63 o
  -4  -8   4      473.50      455.91     14.33 o
  -3  -8   4      103.71       99.63      3.57 o
  -2  -8   4      105.21      129.36      5.19 o
  -1  -8   4       56.01       54.38      2.75 o
   0  -8   4      162.48      153.77      9.32 o
   1  -8   4      131.68      120.41      9.14 o
   2  -8   4      259.48      245.20     25.41 o
   3  -8   4       90.22      105.70     17.77 o
   4  -8   4       83.73      100.88     22.09 o
   5  -8   4        3.57        3.38      5.26 o
 -11  -7   4        0.01       -0.19      4.51 o
 -10  -7   4        1.95        4.07      3.13 o
  -9  -7   4        6.11        8.82      2.25 o
  -8  -7   4        0.71        1.44      1.19 o
  -7  -7   4       45.89       37.74      2.32 o
  -6  -7   4      440.23      391.89     12.33 o
  -5  -7   4       12.36       14.46      1.19 o
  -4  -7   4      154.64      144.38      3.82 o
  -3  -7   4       87.85       92.87      2.94 o
  -2  -7   4       29.96       35.30      1.75 o
  -1  -7   4      144.59      150.64      5.13 o
   0  -7   4       14.24       12.70      1.31 o
   1  -7   4       11.67       12.02      1.44 o
   2  -7   4       57.74       58.08      6.20 o
   3  -7   4        3.08        2.32      3.57 o
   4  -7   4       23.95       24.91      4.76 o
   5  -7   4       99.35      103.39     22.53 o
   6  -7   4        6.75       13.46      5.76 o
 -11  -6   4       14.79       18.71      7.45 o
 -10  -6   4        1.01        1.13      4.38 o
  -9  -6   4       67.23       70.22     11.95 o
  -8  -6   4        5.51        4.07      1.19 o
  -7  -6   4       44.73       51.07      2.63 o
  -6  -6   4        0.11        1.69      0.88 o
  -5  -6   4        3.40        6.32      0.94 o
  -4  -6   4        1.33        3.44      0.88 o
  -3  -6   4      265.16      276.30      7.26 o
  -2  -6   4       96.57       98.94      3.13 o
  -1  -6   4       28.35       34.86      1.75 o
   0  -6   4       10.40       10.64      1.06 o
   1  -6   4        1.08        0.13      1.38 o
   2  -6   4       92.00       95.00      3.75 o
   3  -6   4       86.45       85.24      7.26 o
   4  -6   4       65.77       62.08      7.95 o
   5  -6   4        1.44        0.31      4.63 o
   6  -6   4       10.08       23.41      6.38 o
   7  -6   4       14.52       19.90      5.07 o
 -11  -5   4        7.40       11.89      5.70 o
 -10  -5   4        8.30        7.64      3.57 o
  -9  -5   4       34.26       32.17      6.88 o
  -8  -5   4        5.32        4.01      1.75 o
  -7  -5   4       27.33       21.72      1.63 o
  -6  -5   4        0.07        1.13      0.94 o
  -5  -5   4      140.92      136.05      3.07 o
  -4  -5   4        5.30        7.82      0.75 o
  -3  -5   4       35.36       44.43      1.50 o
  -2  -5   4       89.88       98.57      3.00 o
  -1  -5   4       57.86       61.71      2.13 o
   0  -5   4       24.26       24.72      1.31 o
   1  -5   4      153.88      156.21      4.51 o
   2  -5   4       14.71       13.02      1.38 o
   3  -5   4       77.66       72.22      3.07 o
   4  -5   4       27.06       34.80      4.88 o
   5  -5   4        4.52       14.33      4.63 o
   6  -5   4        8.07        6.01      4.69 o
   7  -5   4        1.95        0.94      3.07 o
   8  -5   4        0.72        5.70      6.32 o
 -11  -4   4        2.49        2.07      3.63 o
 -10  -4   4       11.87       10.45      5.44 o
  -9  -4   4        8.53       15.58      2.69 o
  -8  -4   4        0.58       -0.25      3.38 o
  -7  -4   4        0.12        2.63      1.06 o
  -6  -4   4       22.12       24.72      1.44 o
  -5  -4   4       39.38       41.87      1.31 o
  -4  -4   4      139.28      148.26      3.57 o
  -3  -4   4      216.28      204.02      3.82 o
  -2  -4   4       28.02       21.09      1.06 o
  -1  -4   4     1431.20     1529.40     28.85 o
   0  -4   4      521.89      575.70     11.95 o
   1  -4   4        0.01        4.19      1.06 o
   2  -4   4        3.53        2.69      1.56 o
   3  -4   4       34.21       35.73      2.69 o
   4  -4   4       61.61       72.72      5.82 o
   5  -4   4       69.84       60.45      5.26 o
   6  -4   4      129.38      136.99     15.46 o
   7  -4   4       11.97       10.76      2.75 o
   8  -4   4        2.35       -4.19      4.19 o
 -11  -3   4       58.09       56.64      7.76 o
 -10  -3   4        0.11       -3.19      3.19 o
  -9  -3   4        4.46       11.20      1.94 o
  -8  -3   4        8.00        4.94      1.81 o
  -7  -3   4        1.08        3.00      3.32 o
  -6  -3   4       40.94       35.99      1.50 o
  -5  -3   4       91.26       99.32      2.63 o
  -4  -3   4       94.95       87.55      2.07 o
  -3  -3   4      964.09     1081.87     17.52 o
  -2  -3   4      616.24      624.32     11.89 o
  -1  -3   4        0.33        1.31      0.56 o
   0  -3   4        1.14        0.69      0.75 o
   1  -3   4        1.06       -0.19      1.00 o
   2  -3   4      105.36      105.26      3.38 o
   3  -3   4      370.51      370.24     12.08 o
   4  -3   4        0.00       -1.31      1.31 o
   5  -3   4       18.20       18.96      3.44 o
   6  -3   4      303.12      298.33     25.41 o
   7  -3   4       21.85       24.97      3.00 o
   8  -3   4       11.07        7.01      2.38 o
   9  -3   4       14.67       15.02      6.13 o
 -11  -2   4        0.61       11.01      7.26 o
 -10  -2   4        5.02        3.75      2.75 o
  -9  -2   4        0.77        3.82      1.50 o
  -8  -2   4        2.90        3.88      1.38 o
  -7  -2   4      134.39      147.38      5.19 o
  -6  -2   4       36.43       34.36      1.38 o
  -5  -2   4      284.66      295.14      6.63 o
  -4  -2   4        0.00        0.94      0.94 o
  -3  -2   4      147.86      145.94      2.82 o
  -2  -2   4        8.50        6.70      0.94 o
  -1  -2   4      486.19      573.32      8.01 o
   0  -2   4      849.03      847.87     14.39 o
   1  -2   4       87.17       97.32      2.57 o
   2  -2   4      328.28      397.34      9.70 o
   3  -2   4      343.73      339.64      8.45 o
   4  -2   4      272.87      282.06      9.26 o
   5  -2   4      159.42      158.33      5.88 o
   6  -2   4       88.00      100.76      7.95 o
   7  -2   4      100.85       94.12      7.45 o
   8  -2   4       23.25       21.03      3.25 o
   9  -2   4        8.59       10.39      4.57 o
  10  -2   4        4.40        6.45      7.01 o
 -10  -1   4       65.16       71.59     11.83 o
  -9  -1   4       44.02       43.06      5.57 o
  -8  -1   4       13.54       13.39      1.75 o
  -7  -1   4       69.71       73.35      3.19 o
  -6  -1   4       75.15       88.55      2.63 o
  -5  -1   4      365.60      369.11      8.20 o
  -4  -1   4        0.36       -0.25      0.88 o
  -3  -1   4      155.89      170.85      3.07 o
  -2  -1   4       30.06       39.43      1.63 o
  -1  -1   4       17.90       22.91      1.31 o
   0  -1   4      703.73      695.23     12.52 o
   1  -1   4      115.09      119.35      3.19 o
   2  -1   4      154.53      162.53      3.63 o
   3  -1   4      381.99      400.28      9.70 o
   4  -1   4      647.99      679.27     16.02 o
   5  -1   4       33.79       42.74      2.69 o
   6  -1   4       64.40       67.09      3.57 o
   7  -1   4      201.73      173.92      8.39 o
   8  -1   4       61.50       50.57      4.38 o
   9  -1   4       34.50       32.73      8.89 o
  10  -1   4       16.11       31.35      9.39 o
 -10   0   4       19.79       46.25     15.08 o
  -9   0   4        0.05        0.63      1.50 o
  -8   0   4       51.24       55.95      4.01 o
  -7   0   4        3.21        0.94      1.19 o
  -6   0   4        8.27       10.39      1.38 o
  -5   0   4      170.60      173.48      4.26 o
  -4   0   4       63.53       61.21      1.56 o
  -3   0   4       91.20       90.37      1.56 o
  -2   0   4     1174.83     1147.20     18.52 o
  -1   0   4      643.64      635.09     15.77 o
   0   0   4     1956.58     1890.00     30.54 o
   1   0   4      749.20      713.57     12.33 o
   2   0   4       11.03       10.45      1.25 o
   3   0   4       81.25       76.10      2.69 o
   4   0   4       34.88       37.11      2.44 o
   5   0   4       37.79       40.18      2.63 o
   6   0   4       38.05       44.25      1.94 o
   7   0   4        0.30        2.38      1.31 o
   8   0   4       65.73       80.54     10.20 o
   9   0   4        6.73        6.88      5.70 o
  10   0   4       50.81       50.88     12.64 o
 -10   1   4        1.55        8.20      4.94 o
  -9   1   4       12.03       15.65      3.25 o
  -8   1   4        4.85        6.82      1.00 o
  -7   1   4      142.07      138.25      5.82 o
  -6   1   4      478.21      483.76     15.08 o
  -5   1   4      228.44      223.48      4.76 o
  -4   1   4        7.50        6.07      0.69 o
  -3   1   4      441.69      488.83      8.39 o
  -2   1   4      126.97      108.39      1.56 o
  -1   1   4      261.10      257.15      3.75 o
   0   1   4        0.42        0.81      0.88 o
   1   1   4        6.77        5.70      0.94 o
   2   1   4      283.71      266.04      5.19 o
   3   1   4      454.85      476.57      9.20 o
   4   1   4       64.70       65.34      2.50 o
   5   1   4      342.29      366.98      9.32 o
   6   1   4      143.23      145.25      4.19 o
   7   1   4        0.36       -2.50      2.50 o
   8   1   4       41.70       47.50      6.70 o
   9   1   4      109.33      103.39     13.58 o
  10   1   4        5.08       15.96      6.76 o
  11   1   4        0.00        3.32      4.32 o
 -10   2   4       15.02       24.09      9.64 o
  -9   2   4        0.32        1.94      4.13 o
  -8   2   4       61.07       56.32      4.51 o
  -7   2   4        8.72        8.07      1.31 o
  -6   2   4       49.40       52.13      2.00 o
  -5   2   4      146.00      130.36      3.00 o
  -4   2   4        3.30        2.75      0.63 o
  -3   2   4     1403.26     1545.04     22.40 o
  -2   2   4      197.02      188.75      2.88 o
  -1   2   4     1441.38     1465.81     16.96 o
   0   2   4      111.86      107.77      2.07 o
   1   2   4      602.63      573.70      8.76 o
   2   2   4      150.74      152.95      2.82 o
   3   2   4        4.23        5.13      0.63 o
   4   2   4      172.42      162.46      4.51 o
   5   2   4      672.54      704.05     16.46 o
   6   2   4        3.24        2.69      1.31 o
   7   2   4        3.74        7.07      1.81 o
   8   2   4      158.49      171.60     11.89 o
   9   2   4        2.72       17.77      5.19 o
  10   2   4       51.79       56.83     11.33 o
  11   2   4        3.78       14.39      4.13 o
  -9   3   4       17.95       20.78      7.76 o
  -8   3   4       18.57       19.53      5.57 o
  -7   3   4       48.31       46.44      3.25 o
  -6   3   4       54.46       52.32      2.50 o
  -5   3   4      534.00      525.82     13.89 o
  -4   3   4       71.76       80.17      1.88 o
  -3   3   4       74.78       78.35      1.50 o
  -2   3   4      345.45      344.58      4.94 o
  -1   3   4       27.86       24.91      0.69 o
   0   3   4      199.02      202.96      2.32 o
   1   3   4       85.46       78.29      1.50 o
   2   3   4      172.12      164.28      2.44 o
   3   3   4        1.33       -0.94      0.94 o
   4   3   4      309.75      296.33      7.20 o
   5   3   4       30.12       33.54      2.00 o
   6   3   4       23.16       23.66      1.94 o
   7   3   4       20.60       18.02      1.81 o
   8   3   4       27.29       35.92      3.94 o
   9   3   4        1.19       -0.19      3.07 o
  10   3   4        8.62        5.19      2.75 o
  11   3   4        4.89        5.63      3.57 o
  -9   4   4        5.49       20.03      8.01 o
  -8   4   4       18.21       26.10      7.64 o
  -7   4   4        3.93        4.51      1.31 o
  -6   4   4        2.88        0.94      1.00 o
  -5   4   4      213.02      206.15      6.88 o
  -4   4   4       15.24       19.34      1.44 o
  -3   4   4       11.02       12.70      1.19 o
  -2   4   4      164.98      169.29      2.69 o
  -1   4   4     1485.15     1617.01     19.46 o
   0   4   4       18.91       25.47      0.69 o
   1   4   4      249.88      242.26      2.69 o
   2   4   4      231.58      219.92      3.07 o
   3   4   4       99.49      109.27      1.81 o
   4   4   4      388.66      398.46      8.01 o
   5   4   4       16.79       12.45      1.25 o
   6   4   4       37.97       42.49      2.44 o
   7   4   4       98.88      102.32      4.69 o
   8   4   4        1.61        3.19      1.06 o
   9   4   4       54.33       49.38      3.50 o
  10   4   4        1.95        1.06      2.32 o
  11   4   4       15.48       20.78      4.57 o
  -8   5   4        0.02       17.96      7.82 o
  -7   5   4       18.98       13.96      3.13 o
  -6   5   4        0.04       -0.69      3.00 o
  -5   5   4       89.97       82.80      3.88 o
  -4   5   4        1.17        1.81      1.13 o
  -3   5   4       75.01       62.83      2.25 o
  -2   5   4      596.96      605.80     11.52 o
  -1   5   4      515.92      516.93      6.57 o
   0   5   4      361.55      393.77      5.51 o
   1   5   4     2058.75     2115.36     17.77 o
   2   5   4     1689.04     1720.96     17.09 o
   3   5   4     2319.08     2401.11     33.67 o
   4   5   4        1.88        0.56      0.56 o
   5   5   4      486.22      510.36      9.89 o
   6   5   4      714.69      711.44     13.58 o
   7   5   4      746.61      753.75     19.84 o
   8   5   4        1.26        0.63      0.88 o
   9   5   4        0.14        1.19      1.56 o
  10   5   4        2.35        2.75      2.07 o
  11   5   4        4.92       11.45      3.38 o
  12   5   4        2.74       10.70      4.19 o
  -8   6   4        0.56       -4.69      4.69 o
  -7   6   4        8.75       16.08      3.63 o
  -6   6   4       19.12       17.65      3.75 o
  -5   6   4        3.54        8.39      2.57 o
  -4   6   4        7.17        5.13      1.63 o
  -3   6   4      296.16      300.15      8.51 o
  -2   6   4       70.11       71.03      1.88 o
  -1   6   4      173.94      178.49      3.19 o
   0   6   4       55.32       57.33      1.25 o
   1   6   4       37.08       39.74      1.00 o
   2   6   4        2.03        0.81      0.31 o
   3   6   4       70.96       75.29      1.44 o
   4   6   4      353.07      365.86      6.38 o
   5   6   4      170.76      167.03      3.57 o
   6   6   4       13.60       16.71      0.88 o
   7   6   4      199.40      202.14      5.13 o
   8   6   4       14.69       16.46      1.44 o
   9   6   4       72.80       72.53      4.94 o
  10   6   4        1.19        2.25      2.38 o
  11   6   4        1.81        0.13      1.81 o
  12   6   4        2.83        5.63      3.25 o
  -7   7   4        7.58       14.71      4.07 o
  -6   7   4       20.12       25.66      5.44 o
  -5   7   4       12.03       15.77      3.50 o
  -4   7   4        8.82        8.95      2.94 o
  -3   7   4      262.02      260.84      7.70 o
  -2   7   4       94.22       96.25      2.63 o
  -1   7   4       33.28       30.29      1.06 o
   0   7   4       19.25       22.15      0.81 o
   1   7   4      153.53      159.71      2.88 o
   2   7   4      138.12      164.84      3.19 o
   3   7   4       14.86       11.26      1.00 o
   4   7   4        0.29       -0.13      1.06 o
   5   7   4       12.61       15.02      0.75 o
   6   7   4       15.49       16.90      1.06 o
   7   7   4       60.65       78.85      2.44 o
   8   7   4        0.00        3.00      0.75 o
   9   7   4        0.82        4.19      1.31 o
  10   7   4       88.83      102.51     12.27 o
  11   7   4       10.24       14.08      3.44 o
  12   7   4        9.01       18.21      5.44 o
  -6   8   4        1.12        5.07      3.07 o
  -5   8   4        2.31        1.00      2.32 o
  -4   8   4       19.51       20.40      3.07 o
  -3   8   4        6.31        6.01      1.13 o
  -2   8   4      123.37      120.78      3.82 o
  -1   8   4      178.55      177.05      3.88 o
   0   8   4     1097.62     1112.28     21.78 o
   1   8   4       53.82       49.19      1.25 o
   2   8   4       46.02       51.32      1.25 o
   3   8   4      122.39      128.80      3.32 o
   4   8   4      130.81      127.92      3.50 o
   5   8   4       50.15       56.32      2.88 o
   6   8   4       57.92       63.27      2.19 o
   7   8   4        4.28        4.44      0.88 o
   8   8   4       20.09       18.09      1.06 o
   9   8   4       15.93       13.46      1.25 o
  10   8   4        0.74        2.63      1.94 o
  11   8   4       11.33       10.76      2.82 o
  -5   9   4        2.54        0.81      3.75 o
  -4   9   4       29.62       29.91      5.44 o
  -3   9   4        2.48        2.25      1.56 o
  -2   9   4      500.21      479.01     21.90 o
  -1   9   4      155.23      157.71      4.44 o
   0   9   4       36.81       34.36      1.38 o
   1   9   4      316.57      330.25      7.32 o
   2   9   4        0.03        1.19      1.31 o
   3   9   4      554.40      611.31     18.77 o
   4   9   4       11.48        9.32      1.19 o
   5   9   4       49.26       61.02      2.44 o
   6   9   4       16.85       12.77      3.32 o
   7   9   4      235.80      225.17     10.89 o
   8   9   4       15.55       16.21      1.50 o
   9   9   4      201.75      192.19     13.77 o
  10   9   4        5.85        3.25      2.07 o
  11   9   4        5.73       11.01      4.94 o
  -4  10   4        2.47        6.32      3.63 o
  -3  10   4        0.37        0.44      1.69 o
  -2  10   4       87.66       87.05      8.70 o
  -1  10   4        6.43        9.64      1.25 o
   0  10   4       39.43       35.86      1.75 o
   1  10   4       44.40       39.87      1.75 o
   2  10   4       34.24       35.67      2.25 o
   3  10   4       26.51       27.72      1.94 o
   4  10   4       21.99       21.59      2.19 o
   5  10   4       30.05       22.09      3.07 o
   6  10   4        6.07        5.38      2.32 o
   7  10   4       11.91        6.95      2.82 o
   8  10   4        9.92        9.89      2.94 o
   9  10   4        1.26        5.63      3.13 o
  10  10   4       15.95       18.77      5.26 o
  11  10   4        5.32        9.76      4.01 o
  -3  11   4       26.34       44.68      8.89 o
  -2  11   4        9.95        1.69      1.88 o
  -1  11   4       14.60       13.46      2.19 o
   0  11   4       24.44       22.84      1.81 o
   1  11   4       50.01       48.75      2.75 o
   2  11   4       24.80       22.28      2.25 o
   3  11   4        0.18        0.50      1.75 o
   4  11   4        3.08        2.19      3.38 o
   5  11   4        9.97        6.70      2.57 o
   6  11   4       49.90       48.38      5.76 o
   7  11   4        5.27        9.58      2.32 o
   8  11   4      101.46      103.45     17.71 o
   9  11   4       19.42       18.71      5.82 o
  10  11   4       31.43       35.92     11.33 o
  11  11   4       22.08       24.47      9.39 o
  -2  12   4        0.63       10.08      3.13 o
  -1  12   4       28.35       32.86      6.51 o
   0  12   4        5.51        9.32      2.75 o
   1  12   4        2.09       -0.50      1.69 o
   2  12   4        7.09       14.58      3.25 o
   3  12   4        3.52        5.70      2.44 o
   4  12   4        1.56       11.89      4.19 o
   5  12   4       66.48       59.77      8.20 o
   6  12   4       56.99       66.28     11.52 o
   7  12   4       14.88       11.20      3.38 o
   8  12   4       18.92       17.34      4.63 o
   9  12   4       31.34       38.68      8.51 o
  10  12   4       25.61       29.54      6.63 o
  -1  13   4       54.16       62.27     15.46 o
   0  13   4        0.36       -3.82      3.82 o
   1  13   4       35.07       42.99      6.38 o
   2  13   4       28.15       35.42      4.82 o
   3  13   4       48.76       57.83      9.26 o
   4  13   4        0.12        1.50      2.94 o
   5  13   4       34.16       59.64     13.77 o
   6  13   4       40.97       44.31     10.14 o
   7  13   4       25.58       29.85      8.07 o
   8  13   4       51.41       46.50     14.33 o
   9  13   4        0.25        0.19      2.69 o
   1  14   4        4.32        2.25      2.57 o
   2  14   4        2.39        9.51      2.75 o
   3  14   4        6.52        5.70      2.69 o
   4  14   4        1.19        2.75      3.38 o
   5  14   4       25.97       38.24     11.01 o
   6  14   4       12.42       29.23      9.20 o
   7  14   4       38.44       52.26      9.95 o
   8  14   4        0.28        3.32      3.07 o
  -6 -12   5       29.13       40.37     14.64 o
  -5 -12   5        3.05        4.19      2.94 o
  -4 -12   5        0.08        1.69      2.69 o
  -3 -12   5        8.38       10.64      3.88 o
  -2 -12   5       17.76       16.21      7.13 o
  -8 -11   5        5.81       15.52      6.88 o
  -7 -11   5        2.69        7.82      4.51 o
  -6 -11   5        7.08        8.51      4.63 o
  -5 -11   5        3.84        8.32      3.19 o
  -4 -11   5        1.67        5.76      3.25 o
  -3 -11   5       59.98       51.69     11.64 o
  -2 -11   5       83.29       80.79     12.95 o
  -1 -11   5       28.21       28.85      6.38 o
   0 -11   5       80.85       87.55     15.96 o
   1 -11   5        0.29        2.07      2.19 o
  -9 -10   5        1.60        5.44      4.26 o
  -8 -10   5        0.00       10.95      4.88 o
  -7 -10   5        4.59        9.07      2.25 o
  -6 -10   5       69.12       54.13      6.88 o
  -5 -10   5       24.78       21.78      3.38 o
  -4 -10   5       83.67       69.72      8.45 o
  -3 -10   5        0.86       -0.19      1.44 o
  -2 -10   5      295.18      261.60     33.79 o
  -1 -10   5        4.26       12.14      2.82 o
   0 -10   5       73.68       61.71      9.70 o
   1 -10   5        5.63        5.82      2.38 o
   2 -10   5        0.13       -2.19      2.19 o
   3 -10   5        0.02        1.06      2.57 o
  -9  -9   5        1.14        2.50      2.32 o
  -8  -9   5        1.04       -0.13      1.38 o
  -7  -9   5        0.47        1.38      1.31 o
  -6  -9   5        3.38        3.25      1.19 o
  -5  -9   5        0.00       -1.00      1.50 o
  -4  -9   5      115.89      107.77      6.76 o
  -3  -9   5       21.81       24.41      2.07 o
  -2  -9   5        1.40        3.13      1.25 o
  -1  -9   5        1.59        5.07      2.69 o
   0  -9   5       20.06       24.53      4.76 o
   1  -9   5        0.29       -0.63      2.07 o
   2  -9   5        0.23        3.94      3.88 o
   3  -9   5       16.33       21.22      6.57 o
   4  -9   5        0.01        0.25      3.57 o
 -10  -8   5        3.56        8.20      4.38 o
  -9  -8   5       81.06       84.80     13.64 o
  -8  -8   5       18.60       25.53      3.94 o
  -7  -8   5       44.82       50.50      4.07 o
  -6  -8   5        4.68        2.63      1.13 o
  -5  -8   5       44.60       39.87      2.44 o
  -4  -8   5      550.62      480.51     22.72 o
  -3  -8   5      659.63      615.69     35.67 o
  -2  -8   5      171.59      164.91      8.26 o
  -1  -8   5       47.65       48.06      2.88 o
   0  -8   5      567.14      526.57     37.93 o
   1  -8   5       23.56       22.78      3.88 o
   2  -8   5      229.78      223.29     27.72 o
   3  -8   5        7.42        9.32      3.38 o
   4  -8   5        1.11        7.95      5.01 o
   5  -8   5        1.21        5.57      5.32 o
 -10  -7   5        0.04       -1.38      4.01 o
  -9  -7   5       44.55       40.24      6.32 o
  -8  -7   5        4.49        2.94      1.00 o
  -7  -7   5       64.46       59.08      3.94 o
  -6  -7   5      262.66      251.14     10.51 o
  -5  -7   5      178.42      170.29      5.76 o
  -4  -7   5      434.31      433.26     11.58 o
  -3  -7   5       64.12       60.77      3.19 o
  -2  -7   5      571.40      616.75     19.09 o
  -1  -7   5      172.75      166.22      5.63 o
   0  -7   5       62.42       60.39      2.94 o
   1  -7   5        3.56        5.07      1.75 o
   2  -7   5       36.24       37.74      5.13 o
   3  -7   5       69.34       72.78      8.64 o
   4  -7   5        4.86        4.82      3.19 o
   5  -7   5       38.26       35.17      8.14 o
   6  -7   5       14.87       17.59      5.63 o
 -10  -6   5        0.06       -0.94      2.94 o
  -9  -6   5       63.64       71.16     10.89 o
  -8  -6   5        0.00        1.69      1.13 o
  -7  -6   5      147.79      152.08      9.20 o
  -6  -6   5        1.29        3.82      1.00 o
  -5  -6   5       76.24       74.79      2.32 o
  -4  -6   5      183.16      183.30      5.19 o
  -3  -6   5      123.65      124.23      5.19 o
  -2  -6   5      262.94      272.42      7.07 o
  -1  -6   5       84.68       86.36      2.75 o
   0  -6   5       41.94       38.61      2.00 o
   1  -6   5       12.24        9.70      1.50 o
   2  -6   5      197.78      194.07      9.39 o
   3  -6   5       40.73       41.62      5.01 o
   4  -6   5       86.60       78.67      9.39 o
   5  -6   5        0.01       -1.38      3.32 o
   6  -6   5        4.19       10.01      4.38 o
   7  -6   5       12.45       21.28      4.26 o
 -11  -5   5        3.13       10.39      5.13 o
 -10  -5   5        7.77       20.40      6.70 o
  -9  -5   5        1.90        8.01      4.69 o
  -8  -5   5        4.39        4.63      1.00 o
  -7  -5   5       24.36       22.34      1.50 o
  -6  -5   5       31.10       31.60      1.31 o
  -5  -5   5       40.91       40.80      1.50 o
  -4  -5   5       11.74       11.64      0.94 o
  -3  -5   5       61.53       61.96      3.50 o
  -2  -5   5       83.82       96.13      2.88 o
  -1  -5   5       46.54       54.26      2.13 o
   0  -5   5       37.38       37.11      1.81 o
   1  -5   5        2.16        4.44      1.13 o
   2  -5   5       68.40       66.40      3.00 o
   3  -5   5      193.72      202.58      8.39 o
   4  -5   5        5.58        9.64      3.32 o
   5  -5   5       23.59       39.18      6.51 o
   6  -5   5       55.72       81.61     15.83 o
   7  -5   5        7.73        2.82      3.07 o
   8  -5   5       25.52       25.35     10.20 o
 -11  -4   5       27.22       26.72     10.95 o
 -10  -4   5        0.03        0.56      3.50 o
  -9  -4   5        8.49        8.82      4.94 o
  -8  -4   5        2.70        0.63      1.00 o
  -7  -4   5        7.78        9.51      1.44 o
  -6  -4   5       51.52       51.94      1.75 o
  -5  -4   5      441.86      429.44      8.51 o
  -4  -4   5      201.96      199.14      4.76 o
  -3  -4   5      162.50      173.29      6.20 o
  -2  -4   5      420.04      416.30     11.14 o
  -1  -4   5       38.88       37.05      1.50 o
   0  -4   5       46.99       39.18      1.69 o
   1  -4   5        3.42        7.20      1.19 o
   2  -4   5       70.62       71.28      3.38 o
   3  -4   5       19.24       19.15      2.13 o
   4  -4   5      209.71      175.86     10.76 o
   5  -4   5        0.00       13.64      4.69 o
   6  -4   5      191.06      166.66     18.15 o
   7  -4   5        0.93        2.00      2.25 o
   8  -4   5        0.53        0.94      3.63 o
 -11  -3   5        9.08        7.89      5.38 o
 -10  -3   5       14.80       13.71      4.88 o
  -9  -3   5        3.83        2.00      4.63 o
  -8  -3   5        2.55        0.63      2.13 o
  -7  -3   5       36.82       38.61      2.63 o
  -6  -3   5      236.14      230.55      6.57 o
  -5  -3   5       34.78       34.30      1.19 o
  -4  -3   5      107.12      108.52      2.82 o
  -3  -3   5       56.33       63.27      1.94 o
  -2  -3   5       16.76       18.46      1.06 o
  -1  -3   5       34.18       39.68      1.25 o
   0  -3   5        0.13       -0.88      0.88 o
   1  -3   5       64.17       71.28      2.69 o
   2  -3   5       35.14       38.61      2.25 o
   3  -3   5       22.54       20.09      2.00 o
   4  -3   5      166.32      164.22      7.13 o
   5  -3   5      172.42      174.23     10.83 o
   6  -3   5        6.89        5.57      3.19 o
   7  -3   5       23.25       23.16      3.13 o
   8  -3   5        4.79        5.57      3.82 o
   9  -3   5        0.08        7.07      4.57 o
 -10  -2   5        3.20        1.50      3.82 o
  -9  -2   5        0.08       -4.38      4.44 o
  -8  -2   5       16.88       19.90      2.82 o
  -7  -2   5       53.32       55.07      3.63 o
  -6  -2   5       18.13       17.09      1.00 o
  -5  -2   5       60.04       55.39      1.75 o
  -4  -2   5       21.19       24.41      1.31 o
  -3  -2   5      295.77      315.42      6.51 o
  -2  -2   5       38.42       27.35      1.06 o
  -1  -2   5      852.03      855.38     11.70 o
   0  -2   5     1656.57     1860.65     29.91 o
   1  -2   5      193.75      230.18      6.07 o
   2  -2   5      118.68      112.46      3.82 o
   3  -2   5      751.52      819.21     25.35 o
   4  -2   5      122.39      115.97      4.69 o
   5  -2   5       16.11       15.90      3.13 o
   6  -2   5      261.77      229.93     15.52 o
   7  -2   5        0.30        0.94      1.94 o
   8  -2   5       33.34       22.72      3.57 o
   9  -2   5        2.16       -1.25      4.19 o
 -10  -1   5       31.58       47.00     14.58 o
  -9  -1   5       40.88       49.32     10.51 o
  -8  -1   5        2.24        3.57      2.19 o
  -7  -1   5       50.65       48.06      3.50 o
  -6  -1   5        8.38        5.13      2.44 o
  -5  -1   5       80.43       79.79      2.25 o
  -4  -1   5        3.00        5.26      0.81 o
  -3  -1   5      575.54      619.94     12.14 o
  -2  -1   5        1.76       -0.13      0.94 o
  -1  -1   5     1005.92     1023.85     17.15 o
   0  -1   5      318.73      349.84      6.95 o
   1  -1   5     1863.22     1942.32     34.30 o
   2  -1   5      594.90      656.55     16.27 o
   3  -1   5        7.75        6.57      1.31 o
   4  -1   5       16.14       22.53      2.44 o
   5  -1   5        0.32        3.07      2.25 o
   6  -1   5       14.10       10.76      2.88 o
   7  -1   5       59.83       56.64      4.32 o
   8  -1   5       56.51       53.38      5.51 o
   9  -1   5       12.10       28.98      8.51 o
  10  -1   5        5.29        7.82      4.57 o
 -10   0   5        9.11       18.90      6.82 o
  -9   0   5        4.78        0.25      1.75 o
  -8   0   5       38.98       41.93      2.69 o
  -7   0   5       33.16       30.42      2.07 o
  -6   0   5        9.42       13.33      1.19 o
  -5   0   5       19.69       25.47      0.94 o
  -4   0   5       16.17       14.77      0.75 o
  -3   0   5      222.79      225.55      4.69 o
  -2   0   5      390.59      365.55      7.07 o
  -1   0   5      231.81      261.09      5.82 o
   0   0   5     2283.78     2426.02     31.54 o
   1   0   5     9093.91     8659.56    130.05 o
   2   0   5       35.00       30.60      1.63 o
   3   0   5      470.68      513.68     12.27 o
   4   0   5      143.68      116.72      3.69 o
   5   0   5       78.36       99.38      4.01 o
   6   0   5        0.44        0.81      2.63 o
   7   0   5        2.27        3.69      1.19 o
   8   0   5       91.71       70.09      5.88 o
   9   0   5       35.42       34.86      7.89 o
  10   0   5        0.20       13.14      6.01 o
 -10   1   5        5.53       13.33      7.07 o
  -9   1   5        0.02        5.95      3.94 o
  -8   1   5       10.12       10.64      1.50 o
  -7   1   5       10.40        9.51      1.13 o
  -6   1   5       54.58       53.51      2.07 o
  -5   1   5      341.61      342.64      7.95 o
  -4   1   5        8.00        9.58      0.88 o
  -3   1   5      247.12      281.00      4.51 o
  -2   1   5     1340.92     1383.95     18.77 o
  -1   1   5      603.24      685.22     12.70 o
   0   1   5      116.24      130.05      3.00 o
   1   1   5      216.93      237.38      4.76 o
   2   1   5        0.29       -0.75      0.75 o
   3   1   5      451.00      451.60     10.20 o
   4   1   5        0.84        1.56      1.31 o
   5   1   5      169.93      172.29      6.01 o
   6   1   5       52.52       47.44      1.88 o
   7   1   5      226.91      229.30     14.02 o
   8   1   5        5.83        7.32      3.38 o
   9   1   5      124.39      118.84     15.58 o
  10   1   5        0.04       11.89      6.26 o
  11   1   5        2.51       12.58      6.26 o
  -9   2   5        1.66       12.64      5.32 o
  -8   2   5        6.66        5.51      1.50 o
  -7   2   5        7.22        9.58      1.19 o
  -6   2   5       16.25       17.34      1.13 o
  -5   2   5       33.85       26.10      1.56 o
  -4   2   5        0.95        0.13      0.81 o
  -3   2   5       58.65       64.77      1.69 o
  -2   2   5      434.13      463.61      7.07 o
  -1   2   5        7.39        5.95      0.69 o
   0   2   5      450.26      491.71      7.64 o
   1   2   5      141.66      179.24      3.32 o
   2   2   5      135.59      134.74      3.19 o
   3   2   5      139.04      152.33      3.32 o
   4   2   5      247.39      247.83      6.32 o
   5   2   5        4.21        3.88      1.50 o
   6   2   5       59.90       66.71      3.44 o
   7   2   5        0.53        5.01      3.75 o
   8   2   5      187.56      184.99     16.15 o
   9   2   5       11.04       15.77      3.88 o
  10   2   5       56.63       41.30     10.14 o
  11   2   5        4.77       18.40      7.70 o
  -9   3   5        7.64       11.64      5.57 o
  -8   3   5        4.65        2.75      4.76 o
  -7   3   5       30.85       28.98      2.38 o
  -6   3   5       68.25       69.65      2.63 o
  -5   3   5      127.01      131.42      3.88 o
  -4   3   5        0.01        1.31      1.00 o
  -3   3   5       51.65       60.71      1.56 o
  -2   3   5      259.31      269.98      3.75 o
  -1   3   5      910.00      983.74     10.70 o
   0   3   5      214.72      199.95      2.63 o
   1   3   5        8.75        6.13      0.69 o
   2   3   5       90.37       93.50      2.00 o
   3   3   5      157.16      155.46      2.63 o
   4   3   5      159.68      178.80      3.82 o
   5   3   5       35.03       32.92      1.81 o
   6   3   5        0.35       -1.13      1.13 o
   7   3   5       29.84       28.98      2.50 o
   8   3   5        3.78        4.94      3.82 o
   9   3   5       49.15       62.71      8.01 o
  10   3   5        5.68        4.19      4.94 o
  11   3   5        2.22        4.07      2.82 o
  -9   4   5        5.10       13.89      7.01 o
  -8   4   5        7.37       21.28      6.01 o
  -7   4   5       20.76       15.83      4.57 o
  -6   4   5        5.29        5.57      0.88 o
  -5   4   5      146.91      139.93      4.13 o
  -4   4   5       18.20       13.71      1.25 o
  -3   4   5      406.09      434.32      7.89 o
  -2   4   5      877.75      875.28     10.83 o
  -1   4   5      509.43      584.83      8.20 o
   0   4   5        0.66        1.06      0.50 o
   1   4   5     1393.82     1351.35     14.52 o
   2   4   5        0.27        0.31      0.63 o
   3   4   5      252.61      287.19      5.88 o
   4   4   5       19.38       20.97      1.25 o
   5   4   5       34.69       32.98      1.69 o
   6   4   5       89.78       88.55      3.63 o
   7   4   5        0.28        3.50      1.63 o
   8   4   5       93.78      106.89      8.20 o
   9   4   5       23.51       33.67      5.76 o
  10   4   5        5.89        5.44      3.32 o
  11   4   5        0.07        5.26      2.69 o
  -8   5   5       18.63       26.41      8.32 o
  -7   5   5        1.45        5.13      3.82 o
  -6   5   5      117.06      110.90      8.89 o
  -5   5   5      231.98      226.67      9.58 o
  -4   5   5        1.07        5.19      1.31 o
  -3   5   5       27.41       30.60      1.56 o
  -2   5   5       81.07       87.12      2.00 o
  -1   5   5      282.62      327.56      4.76 o
   0   5   5       35.95       34.42      1.19 o
   1   5   5      850.17      914.77     12.33 o
   2   5   5      723.65      707.93     11.64 o
   3   5   5        4.99        4.69      0.56 o
   4   5   5        7.59        4.69      0.75 o
   5   5   5        2.48        4.26      0.81 o
   6   5   5      122.05      124.54      3.88 o
   7   5   5      305.00      322.68     10.33 o
   8   5   5       55.97       51.88      2.38 o
   9   5   5        3.47        4.44      1.56 o
  10   5   5       14.03       23.03      4.19 o
  11   5   5       20.15       17.96      4.13 o
  -8   6   5        0.24        8.57      6.95 o
  -7   6   5       12.98       13.71      5.13 o
  -6   6   5       34.31       31.92      5.13 o
  -5   6   5      120.72      101.07      6.45 o
  -4   6   5        2.47        1.94      0.63 o
  -3   6   5      337.54      331.88      8.07 o
  -2   6   5        0.02        1.13      0.63 o
  -1   6   5      452.77      512.11      8.45 o
   0   6   5      350.73      345.02      6.20 o
   1   6   5      877.69      990.18     13.14 o
   2   6   5        0.03        0.56      0.44 o
   3   6   5      853.16      909.76     13.20 o
   4   6   5      459.89      458.04      8.89 o
   5   6   5       28.74       23.53      0.94 o
   6   6   5       26.72       31.10      1.13 o
   7   6   5       44.54       48.88      2.07 o
   8   6   5       16.18       15.77      1.25 o
   9   6   5       30.83       35.61      2.94 o
  10   6   5       16.97       25.03      4.01 o
  11   6   5       21.92       24.53      4.88 o
  12   6   5       27.18       29.48      8.01 o
  -7   7   5        5.27       12.64      3.94 o
  -6   7   5        1.82        7.89      3.19 o
  -5   7   5        0.67       -1.00      2.94 o
  -4   7   5        0.28        1.25      0.81 o
  -3   7   5      302.03      282.00      8.26 o
  -2   7   5       86.05       93.44      2.75 o
  -1   7   5      112.74      111.46      2.25 o
   0   7   5       68.86       70.41      1.75 o
   1   7   5      417.57      438.83      7.82 o
   2   7   5      538.76      563.43      9.07 o
   3   7   5      172.57      189.06      3.88 o
   4   7   5        2.77        4.38      0.44 o
   5   7   5       83.13       90.81      2.19 o
   6   7   5       50.90       52.32      1.63 o
   7   7   5        2.70        3.00      0.81 o
   8   7   5      112.55      108.58      4.88 o
   9   7   5        4.25        2.57      1.31 o
  10   7   5        1.62        5.82      2.44 o
  11   7   5       18.57       30.04      5.82 o
  12   7   5        2.99        4.32      2.63 o
  -6   8   5        4.24        7.76      3.63 o
  -5   8   5        0.25       -1.94      1.94 o
  -4   8   5       13.12       12.89      2.63 o
  -3   8   5       30.75       31.73      2.57 o
  -2   8   5       95.94       98.25      3.63 o
  -1   8   5        4.99        6.76      0.94 o
   0   8   5      333.67      341.76      7.64 o
   1   8   5     1472.72     1487.21     25.22 o
   2   8   5       29.40       28.10      0.88 o
   3   8   5       62.62       77.48      2.19 o
   4   8   5      186.18      167.22      4.94 o
   5   8   5       83.38       83.55      2.32 o
   6   8   5        0.01        1.25      0.56 o
   7   8   5        1.53        2.63      0.75 o
   8   8   5        2.79        4.07      0.88 o
   9   8   5        4.24        6.76      1.38 o
  10   8   5       87.38       83.67     11.14 o
  11   8   5        1.73        7.82      3.32 o
  -5   9   5        4.65        7.26      3.63 o
  -4   9   5        1.35       -2.44      2.44 o
  -3   9   5      105.55       92.50      8.89 o
  -2   9   5      149.23      134.18      7.20 o
  -1   9   5      340.08      311.22     11.70 o
   0   9   5       24.49       22.91      1.25 o
   1   9   5      338.83      367.61      9.01 o
   2   9   5      205.88      196.76      4.51 o
   3   9   5      251.55      272.36      7.64 o
   4   9   5        1.97        3.19      1.06 o
   5   9   5      129.52      118.84      5.38 o
   6   9   5       34.53       32.36      2.82 o
   7   9   5      212.87      202.71      8.57 o
   8   9   5       42.38       34.86      2.19 o
   9   9   5        1.10        2.82      1.56 o
  10   9   5        0.44        0.75      1.63 o
  11   9   5        0.79        6.57      5.32 o
  -4  10   5       13.52       17.96      5.07 o
  -3  10   5        9.93        9.95      2.82 o
  -2  10   5       71.00       70.84      8.82 o
  -1  10   5       29.92       33.42      2.38 o
   0  10   5      162.83      160.77      7.57 o
   1  10   5       91.01       89.12      4.19 o
   2  10   5      175.81      183.12      7.20 o
   3  10   5      209.91      202.45      8.07 o
   4  10   5        4.61        5.82      1.75 o
   5  10   5       14.58       15.71      2.19 o
   6  10   5        6.43        4.94      3.38 o
   7  10   5        6.16        7.95      1.38 o
   8  10   5        2.88        4.94      1.69 o
   9  10   5        0.53        3.94      4.07 o
  10  10   5       42.19       51.63     11.77 o
  11  10   5        0.03        0.75      5.38 o
  -3  11   5       24.66       22.91      5.19 o
  -2  11   5        7.25        6.38      2.13 o
  -1  11   5       29.12       23.09      3.69 o
   0  11   5       60.63       55.64      3.88 o
   1  11   5        2.43        2.13      0.75 o
   2  11   5       35.73       38.49      3.19 o
   3  11   5      103.31      112.77      7.13 o
   4  11   5        3.36        5.51      1.94 o
   5  11   5       13.00       19.90      4.26 o
   6  11   5        0.20        2.94      1.94 o
   7  11   5        3.48        2.13      1.06 o
   8  11   5       31.42       31.79      4.38 o
   9  11   5        2.59        4.01      3.13 o
  10  11   5       16.24       17.15      7.26 o
  -2  12   5        0.22        4.76      4.07 o
  -1  12   5       17.17       14.77      6.76 o
   0  12   5       14.47       18.02      3.88 o
   1  12   5       10.30       12.58      3.19 o
   2  12   5       45.60       40.55      5.70 o
   3  12   5       25.56       23.91      3.44 o
   4  12   5        0.19        1.13      2.13 o
   5  12   5       48.49       46.56      6.63 o
   6  12   5       44.26       36.11      6.76 o
   7  12   5        8.03        8.20      4.01 o
   8  12   5       14.20       14.89      2.50 o
   9  12   5        8.99       14.58      6.63 o
  10  12   5        8.42       10.70      5.26 o
  -1  13   5        3.85        0.38      5.95 o
   0  13   5        9.91       18.09      7.64 o
   1  13   5        8.31       11.89      3.75 o
   2  13   5       10.67       17.77      3.69 o
   3  13   5        0.05        0.69      2.38 o
   4  13   5        0.67        4.26      2.50 o
   5  13   5       12.38       12.58      3.07 o
   6  13   5       23.39       22.84      4.01 o
   7  13   5       10.35       17.34      2.82 o
   8  13   5       18.21       21.34      4.19 o
   9  13   5        0.54        1.56      2.88 o
   1  14   5        6.38       23.72     10.14 o
   2  14   5       14.27       22.72      5.01 o
   3  14   5       11.33       19.34      4.88 o
   4  14   5       74.53       76.10     16.15 o
   5  14   5        6.06        5.82      3.50 o
   6  14   5        9.68       17.59      4.32 o
   7  14   5       34.48       35.61      4.26 o
   8  14   5       15.81       15.96      4.69 o
  -7 -11   6       21.81       26.41     10.20 o
  -6 -11   6       18.01       24.28      5.70 o
  -5 -11   6       23.64       18.71      5.63 o
  -4 -11   6        2.11        9.51      4.38 o
  -3 -11   6        2.07        2.75      3.19 o
  -2 -11   6       23.98       22.28      6.76 o
  -1 -11   6       10.66       15.02      5.76 o
   0 -11   6        8.02       11.52      3.69 o
  -8 -10   6       60.16       68.84     12.83 o
  -7 -10   6       52.78       56.07     16.77 o
  -6 -10   6        6.38        6.51      1.75 o
  -5 -10   6       23.68       23.47      3.94 o
  -4 -10   6       44.61       36.86      6.07 o
  -3 -10   6        8.46        8.89      2.44 o
  -2 -10   6        0.01       -0.31      1.13 o
  -1 -10   6        7.70        6.88      1.63 o
   0 -10   6        2.13       -0.94      2.13 o
   1 -10   6       15.99       16.40      5.63 o
   2 -10   6        0.32        3.57      4.38 o
  -9  -9   6        0.10        2.75      2.07 o
  -8  -9   6        0.04        0.94      2.07 o
  -7  -9   6        2.56        4.57      1.75 o
  -6  -9   6        5.27        2.32      1.75 o
  -5  -9   6        7.22        5.76      1.56 o
  -4  -9   6       47.42       38.55      4.13 o
  -3  -9   6        8.22        9.83      2.00 o
  -2  -9   6       92.64      101.76     13.14 o
  -1  -9   6        0.27        0.00      1.94 o
   0  -9   6        7.38        3.88      2.50 o
   1  -9   6        4.53        0.88      2.07 o
   2  -9   6        0.73       -0.63      3.63 o
   3  -9   6        5.78        5.01      4.63 o
  -9  -8   6       33.89       31.23      5.95 o
  -8  -8   6        0.97        1.88      2.32 o
  -7  -8   6        0.01        1.13      1.50 o
  -6  -8   6      172.74      156.46     11.26 o
  -5  -8   6       98.33       83.80      5.44 o
  -4  -8   6        9.98        8.26      1.38 o
  -3  -8   6      114.57      121.10      9.14 o
  -2  -8   6       14.74       15.27      1.69 o
  -1  -8   6        7.56        7.70      1.63 o
   0  -8   6      157.77      166.72     18.02 o
   1  -8   6        1.32        2.50      2.44 o
   2  -8   6       24.79       27.35      6.13 o
   3  -8   6        7.35        5.63      3.13 o
   4  -8   6        7.47       10.01      5.38 o
   5  -8   6        0.33        4.69      4.44 o
 -10  -7   6       22.80       14.89      5.95 o
  -9  -7   6        6.66        6.82      2.57 o
  -8  -7   6       12.89       16.46      3.00 o
  -7  -7   6       27.40       23.03      2.19 o
  -6  -7   6        0.20        0.00      1.06 o
  -5  -7   6      100.89      108.77      5.70 o
  -4  -7   6       34.48       30.42      2.19 o
  -3  -7   6       16.16       23.78      2.19 o
  -2  -7   6      197.31      203.83      7.76 o
  -1  -7   6       17.10       15.58      1.56 o
   0  -7   6      120.43      123.98      6.32 o
   1  -7   6        5.42       -1.56      3.25 o
   2  -7   6        2.95        1.00      3.44 o
   3  -7   6        6.90       18.84      4.57 o
   4  -7   6       27.24       25.41      7.51 o
   5  -7   6        1.28        0.56      3.63 o
   6  -7   6       22.60       33.48     12.33 o
 -10  -6   6        0.00        1.44      4.82 o
  -9  -6   6       58.41       61.77     13.46 o
  -8  -6   6        0.06        5.51      2.13 o
  -7  -6   6       76.75       63.21      4.13 o
  -6  -6   6        1.21        3.00      1.13 o
  -5  -6   6       90.74       82.48      3.07 o
  -4  -6   6       52.16       50.38      2.38 o
  -3  -6   6      611.24      601.73     22.40 o
  -2  -6   6      119.64      124.48      4.44 o
  -1  -6   6        7.24        5.70      1.44 o
   0  -6   6      134.11      123.79      4.51 o
   1  -6   6        0.83        1.06      1.44 o
   2  -6   6      278.76      278.56     24.03 o
   3  -6   6       24.83       16.52      3.57 o
   4  -6   6       18.94       13.89      3.82 o
   5  -6   6       20.84       27.16      6.95 o
   6  -6   6        2.24        6.95      4.57 o
 -10  -5   6        4.96       -3.88      3.88 o
  -9  -5   6        4.89        8.39      4.82 o
  -8  -5   6       42.01       42.49      4.44 o
  -7  -5   6       30.91       27.47      2.13 o
  -6  -5   6        1.19        1.75      0.81 o
  -5  -5   6       44.68       43.43      1.63 o
  -4  -5   6        0.42        3.94      1.13 o
  -3  -5   6       96.56       98.32      5.51 o
  -2  -5   6      742.58      794.92     19.90 o
  -1  -5   6        6.93        6.38      1.00 o
   0  -5   6        0.08        2.44      1.00 o
   1  -5   6       37.25       37.17      1.94 o
   2  -5   6       53.35       57.89      2.75 o
   3  -5   6      157.45      148.70     11.08 o
   4  -5   6       42.70       58.83      8.01 o
   5  -5   6      112.32       98.57     13.20 o
   6  -5   6        4.38       10.39      4.07 o
   7  -5   6       27.50       34.55     12.02 o
 -10  -4   6        0.11        5.44      4.07 o
  -9  -4   6       22.44       33.67      8.20 o
  -8  -4   6       56.36       53.26      5.26 o
  -7  -4   6        7.06        9.89      0.94 o
  -6  -4   6      121.49      118.53      4.01 o
  -5  -4   6       50.42       47.56      1.81 o
  -4  -4   6       40.39       42.37      1.88 o
  -3  -4   6      370.28      372.37     11.83 o
  -2  -4   6      182.85      178.92      4.82 o
  -1  -4   6       18.30       22.91      1.19 o
   0  -4   6      205.62      198.70      5.44 o
   1  -4   6      235.83      237.69      6.57 o
   2  -4   6       40.91       40.24      2.63 o
   3  -4   6       53.96       61.21      5.70 o
   4  -4   6      328.95      318.55     21.34 o
   5  -4   6        0.00       10.95      3.63 o
   6  -4   6       32.30       32.73      5.88 o
   7  -4   6        0.01       -2.50      5.13 o
   8  -4   6        0.24       14.89      6.07 o
 -10  -3   6       16.75       38.43     12.83 o
  -9  -3   6       20.98       31.10      6.95 o
  -8  -3   6        2.98        4.88      3.57 o
  -7  -3   6        3.19        1.75      1.00 o
  -6  -3   6      162.30      151.83      4.32 o
  -5  -3   6       38.93       37.86      2.13 o
  -4  -3   6       82.69       76.79      2.63 o
  -3  -3   6        1.84        1.25      1.31 o
  -2  -3   6        0.28       -0.88      0.94 o
  -1  -3   6       96.14      117.84      2.88 o
   0  -3   6      100.06      118.28      2.88 o
   1  -3   6        3.73        2.94      1.19 o
   2  -3   6      117.53      115.65      4.57 o
   3  -3   6      201.17      174.61      6.57 o
   4  -3   6       45.73       41.87      4.38 o
   5  -3   6      641.77      567.94     35.80 o
   6  -3   6        4.47        6.63      3.32 o
   7  -3   6       14.08        8.95      5.26 o
   8  -3   6        2.10       -3.82      3.82 o
   9  -3   6       15.22       20.78      8.70 o
 -10  -2   6        9.46       13.89      7.13 o
  -9  -2   6        4.78        2.57      3.69 o
  -8  -2   6        1.95       10.01      2.75 o
  -7  -2   6       56.78       50.19      3.00 o
  -6  -2   6        3.23        5.01      1.13 o
  -5  -2   6      111.07      119.53      3.69 o
  -4  -2   6       34.39       42.99      1.81 o
  -3  -2   6      552.63      585.34     17.84 o
  -2  -2   6      440.92      495.78      9.83 o
  -1  -2   6       75.33       71.41      2.00 o
   0  -2   6     2594.72     2764.03     61.52 o
   1  -2   6        4.14        2.25      1.31 o
   2  -2   6      105.35      126.67      4.57 o
   3  -2   6      688.23      675.33     20.40 o
   4  -2   6     1006.83     1000.95     30.60 o
   5  -2   6        4.30        6.07      4.32 o
   6  -2   6      369.34      326.49     27.97 o
   7  -2   6        2.46        1.94      4.76 o
   8  -2   6       20.00       12.70      5.70 o
   9  -2   6       15.63       27.35      9.64 o
 -10  -1   6        0.00        5.07      6.20 o
  -9  -1   6       43.24       27.79      6.95 o
  -8  -1   6       64.57       61.02      9.20 o
  -7  -1   6       13.19       10.76      1.25 o
  -6  -1   6        2.72        5.26      0.63 o
  -5  -1   6       56.17       58.45      1.75 o
  -4  -1   6       15.06       11.39      1.06 o
  -3  -1   6      215.50      226.17      5.07 o
  -2  -1   6       34.68       43.18      2.00 o
  -1  -1   6       29.62       33.86      1.56 o
   0  -1   6     1132.01     1254.97     28.79 o
   1  -1   6      317.34      365.04      9.70 o
   2  -1   6     1417.00     1479.95     34.17 o
   3  -1   6       21.64       15.83      1.94 o
   4  -1   6       42.64       37.05      2.75 o
   5  -1   6        8.58        5.88      2.63 o
   6  -1   6       29.11       26.54      3.75 o
   7  -1   6        9.80       11.45      3.57 o
   8  -1   6        0.14        4.38      4.82 o
   9  -1   6        3.37       -5.57      5.57 o
  10  -1   6       31.07       48.38     18.21 o
 -10   0   6        2.54        3.69      4.69 o
  -9   0   6       10.04       11.14      5.44 o
  -8   0   6        1.55       -0.13      3.32 o
  -7   0   6       10.67        8.70      1.25 o
  -6   0   6       28.60       21.09      1.50 o
  -5   0   6        8.10        7.64      0.81 o
  -4   0   6       46.39       54.01      2.07 o
  -3   0   6      572.99      602.98     11.70 o
  -2   0   6       41.43       33.86      1.88 o
  -1   0   6     1040.45     1116.72     19.15 o
   0   0   6      353.54      359.54      7.32 o
   1   0   6      877.34      957.95     16.40 o
   2   0   6     1565.63     1653.56     37.80 o
   3   0   6       24.44       26.16      1.81 o
   4   0   6       72.06       70.28      3.50 o
   5   0   6        9.67        8.89      1.63 o
   6   0   6       26.79       36.67      4.76 o
   7   0   6       29.67       26.10      2.50 o
   8   0   6      101.50       89.68     10.26 o
   9   0   6       35.19       20.97      6.32 o
  10   0   6        0.58       10.39      5.32 o
 -10   1   6        0.09       11.52      6.45 o
  -9   1   6        3.25        9.20      4.57 o
  -8   1   6        3.63        7.38      5.26 o
  -7   1   6        3.31        2.75      1.19 o
  -6   1   6       22.54       19.09      1.50 o
  -5   1   6        5.48        5.38      1.00 o
  -4   1   6       50.26       54.07      1.75 o
  -3   1   6      300.44      315.35      5.70 o
  -2   1   6     1601.69     1674.15     30.54 o
  -1   1   6       22.17       17.15      1.50 o
   0   1   6       77.85       90.12      2.50 o
   1   1   6        6.76        5.01      1.13 o
   2   1   6      675.05      727.02     13.89 o
   3   1   6      838.82      928.85     21.34 o
   4   1   6       31.94       34.55      1.88 o
   5   1   6        7.42        5.95      1.75 o
   6   1   6       60.33       74.04      4.01 o
   7   1   6      105.39      111.71      5.44 o
   8   1   6        0.49        7.13      4.82 o
   9   1   6       18.93       41.18      8.51 o
  10   1   6        0.44        3.75      5.82 o
  -9   2   6        0.31       -0.75      5.88 o
  -8   2   6        4.96       12.27      4.32 o
  -7   2   6       12.66       12.27      1.94 o
  -6   2   6       26.58       26.16      2.07 o
  -5   2   6       40.06       41.12      2.25 o
  -4   2   6        9.16        6.88      0.63 o
  -3   2   6      207.24      212.59      5.01 o
  -2   2   6        0.49        2.44      0.44 o
  -1   2   6       12.10        9.51      0.81 o
   0   2   6     1569.11     1643.36     21.53 o
   1   2   6      645.20      661.25      9.39 o
   2   2   6      310.28      325.74      6.20 o
   3   2   6       29.88       26.91      1.63 o
   4   2   6      798.54      802.69     18.77 o
   5   2   6       84.96       73.22      3.19 o
   6   2   6      293.35      294.39      9.89 o
   7   2   6       95.79      100.13      6.82 o
   8   2   6       29.21       32.42      5.44 o
   9   2   6      111.95      131.49     16.77 o
  10   2   6       49.46       50.57     11.52 o
  11   2   6        6.48        4.19      5.70 o
  -9   3   6        1.28        6.01      4.88 o
  -8   3   6        0.06        8.26      3.94 o
  -7   3   6       25.35       22.84      3.19 o
  -6   3   6        8.62        6.82      1.63 o
  -5   3   6       52.21       52.13      2.50 o
  -4   3   6      131.30      137.12      3.19 o
  -3   3   6      163.49      144.00      3.25 o
  -2   3   6      569.62      613.06     10.33 o
  -1   3   6      319.68      326.37      5.82 o
   0   3   6      141.47      148.63      2.88 o
   1   3   6      137.01      142.25      2.75 o
   2   3   6       34.02       37.36      1.19 o
   3   3   6        0.47        0.94      0.81 o
   4   3   6      526.78      552.54     11.20 o
   5   3   6      288.61      285.19      7.38 o
   6   3   6      157.77      161.59      5.76 o
   7   3   6       19.66       19.96      2.50 o
   8   3   6      117.79      131.42     12.27 o
   9   3   6       27.73       30.92      5.13 o
  10   3   6       12.15       15.33      4.88 o
  11   3   6        0.04        0.81      3.75 o
  -8   4   6       14.79       25.35      8.14 o
  -7   4   6       11.31        7.07      5.13 o
  -6   4   6       24.01       24.59      3.00 o
  -5   4   6        6.24        5.26      1.38 o
  -4   4   6       41.82       40.99      2.00 o
  -3   4   6       80.11       78.60      1.94 o
  -2   4   6      658.33      713.00     12.45 o
  -1   4   6      356.57      397.90      6.95 o
   0   4   6       46.84       43.56      1.13 o
   1   4   6      876.62      886.86     16.77 o
   2   4   6      718.01      717.57     12.02 o
   3   4   6        8.63        6.01      0.75 o
   4   4   6        0.50        0.75      0.56 o
   5   4   6        1.04        2.32      1.19 o
   6   4   6        2.70        0.13      1.38 o
   7   4   6        0.85       -0.31      1.94 o
   8   4   6        0.04        4.01      3.50 o
   9   4   6        2.43       -2.25      2.82 o
  10   4   6        9.52        5.88      3.82 o
  11   4   6        7.02       12.20      3.88 o
  -8   5   6        3.33       10.58      6.45 o
  -7   5   6       43.87       59.27     14.08 o
  -6   5   6       92.94       84.24      8.01 o
  -5   5   6      207.95      216.41     10.76 o
  -4   5   6        5.96        4.82      1.38 o
  -3   5   6       15.77       21.03      1.13 o
  -2   5   6       30.39       27.85      1.06 o
  -1   5   6      303.96      306.53      5.63 o
   0   5   6      219.28      213.22      3.00 o
   1   5   6        2.35        3.07      0.50 o
   2   5   6       55.18       59.64      1.38 o
   3   5   6      284.37      296.64      5.44 o
   4   5   6       90.24       87.62      2.69 o
   5   5   6        3.31        3.75      1.25 o
   6   5   6      102.90      102.39      4.01 o
   7   5   6       59.32       59.77      3.32 o
   8   5   6        1.67        5.88      1.94 o
   9   5   6        1.13        5.32      2.32 o
  10   5   6       74.38       79.42     10.76 o
  11   5   6       43.58       50.13     10.76 o
  -7   6   6        0.06       -0.06      5.70 o
  -6   6   6       16.81        8.57      3.69 o
  -5   6   6        3.24       10.26      2.82 o
  -4   6   6       46.02       41.81      2.82 o
  -3   6   6       35.91       34.17      1.94 o
  -2   6   6        6.42        3.63      0.81 o
  -1   6   6       12.89       15.90      1.00 o
   0   6   6      391.76      394.58      7.95 o
   1   6   6       53.28       51.07      1.31 o
   2   6   6       14.55       17.21      0.75 o
   3   6   6       24.40       24.41      0.94 o
   4   6   6      314.55      320.86      6.51 o
   5   6   6      177.60      175.54      4.19 o
   6   6   6        2.73        5.44      1.13 o
   7   6   6        3.87        7.38      1.13 o
   8   6   6       47.52       47.31      2.57 o
   9   6   6        4.59        5.07      2.13 o
  10   6   6        0.26        6.76      2.63 o
  11   6   6        0.52        2.07      2.50 o
  -7   7   6       22.41       34.36     13.46 o
  -6   7   6        9.63       15.40      4.01 o
  -5   7   6        0.49       -0.88      2.88 o
  -4   7   6       38.08       30.98      3.44 o
  -3   7   6       29.15       29.54      1.75 o
  -2   7   6       56.20       55.89      2.00 o
  -1   7   6        5.29        4.51      0.94 o
   0   7   6      100.73      101.57      2.88 o
   1   7   6       95.06      105.95      2.50 o
   2   7   6      210.08      207.84      4.01 o
   3   7   6        4.58        4.57      0.50 o
   4   7   6        0.81        1.44      0.50 o
   5   7   6        3.79        6.38      0.69 o
   6   7   6        0.05        0.00      0.63 o
   7   7   6        4.54        4.01      0.81 o
   8   7   6       27.16       25.66      2.00 o
   9   7   6        0.00       -1.13      1.13 o
  10   7   6       39.56       51.32      7.38 o
  11   7   6        5.04        2.63      2.25 o
  -6   8   6        0.09        5.70      4.51 o
  -5   8   6        0.02        9.76      3.57 o
  -4   8   6        3.92        8.07      3.25 o
  -3   8   6       74.60       71.78      4.76 o
  -2   8   6       36.43       41.37      2.25 o
  -1   8   6       33.36       36.99      1.44 o
   0   8   6      158.84      156.71      3.75 o
   1   8   6      292.91      284.13      7.07 o
   2   8   6      230.36      233.06      4.38 o
   3   8   6        0.17       -0.06      0.25 o
   4   8   6      252.94      240.94      4.82 o
   5   8   6      169.91      160.21      4.07 o
   6   8   6        0.14        1.81      0.63 o
   7   8   6        2.22        1.75      0.88 o
   8   8   6        1.13        2.38      0.75 o
   9   8   6        0.91        1.38      1.00 o
  10   8   6       53.68       56.39      9.01 o
  11   8   6        3.83       10.39      3.07 o
  -5   9   6        6.35       11.95      4.01 o
  -4   9   6        4.71        4.57      2.82 o
  -3   9   6       32.51       44.50      6.20 o
  -2   9   6       15.62       15.83      2.00 o
  -1   9   6      112.48      109.77      4.44 o
   0   9   6        4.24        3.75      0.81 o
   1   9   6        1.37        2.88      0.69 o
   2   9   6      261.07      261.85      6.57 o
   3   9   6       17.19       23.22      1.50 o
   4   9   6       20.79       22.78      1.56 o
   5   9   6       44.47       38.11      2.63 o
   6   9   6        2.35        1.19      0.38 o
   7   9   6      231.83      226.80      9.45 o
   8   9   6       34.05       31.92      2.00 o
   9   9   6       11.12       11.01      2.19 o
  10   9   6        0.17        0.75      1.88 o
  11   9   6       11.92        3.57      3.88 o
  -4  10   6        0.11        1.31      2.50 o
  -3  10   6       24.90       31.98      5.57 o
  -2  10   6       12.27       13.77      2.94 o
  -1  10   6       19.78       22.28      1.94 o
   0  10   6       17.20       18.40      1.38 o
   1  10   6      322.44      300.27     11.20 o
   2  10   6        1.61        1.19      0.38 o
   3  10   6      166.01      153.52      7.95 o
   4  10   6      219.68      217.79      8.45 o
   5  10   6       89.98       82.73      4.51 o
   6  10   6      216.21      205.71     12.52 o
   7  10   6       17.20       19.21      2.69 o
   8  10   6       34.09       34.80      3.75 o
   9  10   6       10.16       12.14      3.82 o
  10  10   6       47.64       43.31     10.51 o
  11  10   6        5.91       14.27      4.51 o
  -3  11   6       12.44        6.88      3.13 o
  -2  11   6        5.92        5.63      2.75 o
  -1  11   6       20.67       18.59      3.32 o
   0  11   6      119.64      117.22     11.39 o
   1  11   6        1.34        1.75      1.06 o
   2  11   6      328.53      333.88     19.90 o
   3  11   6        0.03        2.38      1.38 o
   4  11   6       15.49       18.90      2.75 o
   5  11   6       32.64       30.35      2.75 o
   6  11   6       15.54       19.53      2.07 o
   7  11   6       27.95       23.78      3.25 o
   8  11   6        4.12        7.76      2.44 o
   9  11   6        1.23        5.26      4.38 o
  10  11   6        0.19       -1.19      3.00 o
  -2  12   6        0.02        9.32      6.26 o
  -1  12   6        1.06       -1.19      4.19 o
   0  12   6       10.70       10.08      2.88 o
   1  12   6       27.46       37.11      5.95 o
   2  12   6       31.18       32.92      4.76 o
   3  12   6      166.47      161.28     18.90 o
   4  12   6       19.54       23.66      3.63 o
   5  12   6       22.28       24.03      3.57 o
   6  12   6       12.89       15.08      2.69 o
   7  12   6       11.22       14.02      2.44 o
   8  12   6       36.72       39.99      5.13 o
   9  12   6       48.85       55.82     16.90 o
  10  12   6        0.00       -1.38      4.69 o
  -1  13   6        1.30        7.51      5.01 o
   0  13   6       11.95       13.58      3.88 o
   1  13   6       26.74       37.30      8.51 o
   2  13   6       26.66       27.54      4.82 o
   3  13   6        8.48       12.77      3.19 o
   4  13   6       16.18       17.59      3.75 o
   5  13   6        8.77        9.26      2.75 o
   6  13   6        1.62        1.63      1.88 o
   7  13   6       26.82       34.61      6.07 o
   8  13   6       18.89       16.52      3.44 o
   9  13   6        0.50        2.13      2.25 o
   1  14   6        5.46       23.09      9.20 o
   2  14   6        8.53        9.51      3.88 o
   3  14   6        0.05        3.82      2.94 o
   4  14   6       62.70       58.89     10.95 o
   5  14   6       10.04       11.08      3.88 o
   6  14   6       16.29       22.34      5.19 o
   7  14   6        7.71        9.89      3.19 o
   8  14   6       43.07       44.12     10.95 o
  -5 -11   7        7.57        9.83      5.70 o
  -4 -11   7        3.94        1.00      2.88 o
  -3 -11   7       10.38       11.08      3.82 o
  -2 -11   7        0.08       -3.63      4.01 o
  -1 -11   7        1.07        8.01      4.07 o
  -7 -10   7        0.00       -1.19      2.44 o
  -6 -10   7       19.35       12.39      2.82 o
  -5 -10   7       15.29       16.77      4.26 o
  -4 -10   7        1.91        3.50      2.00 o
  -3 -10   7        0.61        4.82      1.88 o
  -2 -10   7        0.32        5.51      2.19 o
  -1 -10   7        0.10        0.88      1.88 o
   0 -10   7        4.27        3.32      3.82 o
   1 -10   7       23.61       39.36      8.39 o
  -8  -9   7       12.14       11.70      2.50 o
  -7  -9   7        2.23       -1.31      1.31 o
  -6  -9   7       46.82       45.37      6.88 o
  -5  -9   7       14.47       19.03      3.57 o
  -4  -9   7       14.19       12.02      2.50 o
  -3  -9   7       87.35      102.01     19.03 o
  -2  -9   7        7.92        1.69      2.50 o
  -1  -9   7        7.23       10.26      2.32 o
   0  -9   7        0.14        1.19      3.38 o
   1  -9   7        0.64        2.25      3.50 o
   2  -9   7        0.46       -0.63      2.94 o
   3  -9   7        1.72       -1.31      3.32 o
  -9  -8   7        0.04       -2.69      2.69 o
  -8  -8   7        2.35        1.25      1.94 o
  -7  -8   7       44.72       50.38      7.51 o
  -6  -8   7       35.37       26.22      4.13 o
  -5  -8   7        7.27        7.82      2.00 o
  -4  -8   7      155.64      159.84     19.90 o
  -3  -8   7       61.44       63.65      7.64 o
  -2  -8   7       49.52       46.69      4.07 o
  -1  -8   7       24.83       26.47      3.13 o
   0  -8   7        3.88        4.57      2.69 o
   1  -8   7       49.58       45.75      8.26 o
   2  -8   7        2.80        8.51      3.44 o
   3  -8   7        2.33       -0.44      3.38 o
   4  -8   7        0.24        9.26      5.32 o
  -9  -7   7        5.39        3.25      3.00 o
  -8  -7   7       11.73       12.33      2.57 o
  -7  -7   7        2.21        1.19      2.07 o
  -6  -7   7       15.34       18.65      2.75 o
  -5  -7   7        5.58        8.26      1.63 o
  -4  -7   7       31.56       31.29      4.63 o
  -3  -7   7       20.48       22.03      2.32 o
  -2  -7   7       25.19       28.10      2.00 o
  -1  -7   7        9.95        9.70      1.81 o
   0  -7   7      161.75      170.04     12.83 o
   1  -7   7       92.52       93.31     10.58 o
   2  -7   7       76.57       87.43     11.95 o
   3  -7   7        3.02       -0.25      3.00 o
   4  -7   7       98.10      102.82     21.59 o
   5  -7   7        0.04        3.19      3.75 o
 -10  -6   7       17.44       22.78      9.20 o
  -9  -6   7       32.57       38.30     12.27 o
  -8  -6   7       24.21       31.85      5.51 o
  -7  -6   7       94.27       85.93      8.01 o
  -6  -6   7       10.64       10.33      1.75 o
  -5  -6   7       38.72       32.36      3.94 o
  -4  -6   7       27.27       29.04      2.32 o
  -3  -6   7        6.49        8.07      1.44 o
  -2  -6   7      166.32      176.11      6.07 o
  -1  -6   7       73.93       69.34      2.82 o
   0  -6   7      105.87      116.40      6.13 o
   1  -6   7      167.25      182.43     11.26 o
   2  -6   7       10.98       10.08      4.07 o
   3  -6   7        3.42        4.07      3.25 o
   4  -6   7        0.85        1.56      4.57 o
   5  -6   7        2.05        7.51      4.07 o
   6  -6   7        3.65        3.57      3.94 o
 -10  -5   7       67.05       63.77     11.95 o
  -9  -5   7       84.94       94.50     21.53 o
  -8  -5   7       41.68       47.75      6.57 o
  -7  -5   7       43.39       41.55      4.01 o
  -6  -5   7       12.31        7.89      1.69 o
  -5  -5   7       39.14       40.80      3.13 o
  -4  -5   7      192.91      185.87      6.26 o
  -3  -5   7      143.83      145.82      8.64 o
  -2  -5   7      713.07      730.97     22.09 o
  -1  -5   7      215.47      213.34      6.13 o
   0  -5   7       48.62       52.69      2.63 o
   1  -5   7       20.29       22.15      2.00 o
   2  -5   7       75.37       70.91      4.07 o
   3  -5   7       22.66       29.85      5.01 o
   4  -5   7        0.69        5.32      4.51 o
   5  -5   7        2.16       11.52      4.57 o
   6  -5   7        6.20       -0.81      3.63 o
   7  -5   7        1.74       15.27      6.63 o
 -10  -4   7        6.72        9.39      5.57 o
  -9  -4   7       18.58       20.34      5.82 o
  -8  -4   7        7.74        9.39      2.13 o
  -7  -4   7       47.26       42.18      3.13 o
  -6  -4   7        0.00        1.94      0.94 o
  -5  -4   7        0.00       -1.13      1.56 o
  -4  -4   7        1.88        5.38      1.31 o
  -3  -4   7      393.31      400.03     12.77 o
  -2  -4   7       27.68       32.54      1.56 o
  -1  -4   7        3.85        8.70      1.13 o
   0  -4   7      248.79      251.77      6.76 o
   1  -4   7      100.43      115.28      4.32 o
   2  -4   7      172.95      156.39      9.51 o
   3  -4   7        7.01        9.14      2.94 o
   4  -4   7       54.29       57.58      6.45 o
   5  -4   7        5.77        5.44      3.50 o
   6  -4   7       32.14       25.22      6.26 o
   7  -4   7        0.02       -5.70      5.70 o
   8  -4   7       19.01       23.16      9.70 o
 -10  -3   7        7.60        0.31      5.76 o
  -9  -3   7        0.12        8.89      3.94 o
  -8  -3   7      155.76      161.21     26.72 o
  -7  -3   7        2.00        1.38      1.13 o
  -6  -3   7        3.13        2.13      0.94 o
  -5  -3   7      300.31      288.82     11.14 o
  -4  -3   7       38.69       41.87      2.07 o
  -3  -3   7        0.09        0.25      1.19 o
  -2  -3   7      109.38      118.03      3.63 o
  -1  -3   7      228.70      221.86      6.01 o
   0  -3   7        1.83        0.75      1.31 o
   1  -3   7       17.94       16.83      1.88 o
   2  -3   7       66.01       60.64      3.19 o
   3  -3   7       23.40       24.59      3.50 o
   4  -3   7      109.39      105.26      7.89 o
   5  -3   7      142.62      150.32     13.77 o
   6  -3   7       26.99       22.34      5.88 o
   7  -3   7        3.50       13.58      5.82 o
   8  -3   7        0.49        2.38      3.88 o
 -10  -2   7        5.69       13.33      6.63 o
  -9  -2   7        8.80       15.33      5.13 o
  -8  -2   7      145.75      146.63     24.41 o
  -7  -2   7       67.62       72.16      5.70 o
  -6  -2   7       21.64       22.72      1.56 o
  -5  -2   7       33.04       28.85      2.13 o
  -4  -2   7        1.97        3.07      1.00 o
  -3  -2   7      577.42      611.87     15.46 o
  -2  -2   7       71.62       78.10      2.44 o
  -1  -2   7        6.03        3.07      0.75 o
   0  -2   7      116.89      101.63      4.13 o
   1  -2   7       28.75       24.09      2.25 o
   2  -2   7        3.76        4.82      1.63 o
   3  -2   7        5.70       12.14      2.13 o
   4  -2   7     1104.25     1078.99     56.64 o
   5  -2   7      174.26      165.09     11.95 o
   6  -2   7      147.39      146.19     15.96 o
   7  -2   7       11.36        5.95      3.57 o
   8  -2   7        6.58        8.76      5.95 o
   9  -2   7        5.66        7.70      4.88 o
 -10  -1   7        2.29        5.76      6.20 o
  -9  -1   7       26.34       17.77      5.76 o
  -8  -1   7        4.96        9.64      5.32 o
  -7  -1   7       42.94       36.99      3.32 o
  -6  -1   7      202.18      187.12      7.32 o
  -5  -1   7       70.98       57.08      3.32 o
  -4  -1   7       88.15       88.74      3.00 o
  -3  -1   7       38.93       42.93      2.50 o
  -2  -1   7       82.65      103.20      3.32 o
  -1  -1   7        1.90        2.88      1.56 o
   0  -1   7     1494.85     1656.31     37.36 o
   1  -1   7      102.19      104.76      3.38 o
   2  -1   7       19.11       23.28      1.94 o
   3  -1   7       84.83       88.43      3.75 o
   4  -1   7      135.78      136.93      5.19 o
   5  -1   7        0.02        7.26      3.07 o
   6  -1   7        3.69        5.13      4.32 o
   7  -1   7        5.61        3.38      4.88 o
   8  -1   7       27.89       15.65      5.07 o
   9  -1   7       21.46       36.61     10.45 o
 -10   0   7        1.15       -5.95      5.95 o
  -9   0   7       21.38       21.65      6.51 o
  -8   0   7        1.26        8.45      3.75 o
  -7   0   7      145.46      134.49     10.08 o
  -6   0   7        6.60        7.13      0.56 o
  -5   0   7      190.63      212.84      7.20 o
  -4   0   7       74.75       71.66      2.57 o
  -3   0   7     1258.83     1303.35     31.48 o
  -2   0   7      140.34      155.39      4.57 o
  -1   0   7      426.42      428.44     10.51 o
   0   0   7     3954.55     4557.14    101.57 o
   1   0   7      424.70      482.51     13.14 o
   2   0   7     1995.73     2166.05     49.94 o
   3   0   7        9.10       10.08      1.75 o
   4   0   7      506.29      553.42     16.90 o
   5   0   7       25.45       21.03      2.94 o
   6   0   7      428.72      416.17     22.65 o
   7   0   7        0.64       -3.13      3.13 o
   8   0   7       74.01       65.65      9.89 o
   9   0   7        8.97        3.82      3.82 o
  10   0   7        2.06        0.88      4.13 o
  -9   1   7       33.65       51.57     16.58 o
  -8   1   7        9.88       10.64      4.69 o
  -7   1   7        2.94       10.14      5.07 o
  -6   1   7       34.59       27.79      1.88 o
  -5   1   7        2.21        2.00      0.81 o
  -4   1   7       59.66       53.13      1.81 o
  -3   1   7       29.93       32.92      1.44 o
  -2   1   7       81.24      100.45      2.57 o
  -1   1   7      289.60      371.80      7.51 o
   0   1   7     2001.89     2282.08     50.50 o
   1   1   7      782.82      831.10     19.46 o
   2   1   7     2135.68     2532.41     58.39 o
   3   1   7       27.65       28.91      1.88 o
   4   1   7       37.64       29.35      2.00 o
   5   1   7      501.56      486.77     15.21 o
   6   1   7        0.36        5.70      2.63 o
   7   1   7       31.85       29.54      2.00 o
   8   1   7        5.42       12.64      3.82 o
   9   1   7        3.89       48.38     11.95 o
  10   1   7        3.89       -2.69      5.82 o
  -9   2   7        0.21        4.26      4.69 o
  -8   2   7        0.76       -0.69      3.50 o
  -7   2   7        2.74        0.94      4.88 o
  -6   2   7       30.99       33.36      2.82 o
  -5   2   7       24.86       24.22      1.56 o
  -4   2   7        6.14        7.38      0.88 o
  -3   2   7       19.59       21.15      2.07 o
  -2   2   7        0.48       -0.69      0.69 o
  -1   2   7      468.36      484.64      8.45 o
   0   2   7       47.05       48.94      2.25 o
   1   2   7      120.41      147.19      4.19 o
   2   2   7     1860.48     1998.83     46.37 o
   3   2   7      691.11      716.63     16.96 o
   4   2   7      190.48      173.79      5.95 o
   5   2   7       69.32       57.58      3.00 o
   6   2   7        6.67       10.76      2.00 o
   7   2   7       37.97       45.75      4.44 o
   8   2   7       84.65       65.90      7.95 o
   9   2   7       52.90       57.26     10.89 o
  10   2   7       31.10       23.47      6.76 o
  11   2   7        1.48        4.44      6.20 o
  -9   3   7        8.10        5.38      6.57 o
  -8   3   7        1.47        4.32      5.95 o
  -7   3   7       35.13       36.55      7.26 o
  -6   3   7      138.10      121.85      9.45 o
  -5   3   7        0.61        2.13      1.25 o
  -4   3   7       82.65       75.04      2.38 o
  -3   3   7       13.53       16.52      1.38 o
  -2   3   7       85.92       93.62      2.57 o
  -1   3   7      269.59      274.24      4.94 o
   0   3   7        3.95        3.38      0.94 o
   1   3   7     1995.14     2163.92     39.74 o
   2   3   7        9.68       13.71      1.19 o
   3   3   7      364.79      400.90      8.20 o
   4   3   7      457.30      472.12     11.95 o
   5   3   7      128.48      138.43      4.07 o
   6   3   7        9.99       10.01      1.50 o
   7   3   7       15.95       17.46      3.19 o
   8   3   7       20.38       21.47      3.94 o
   9   3   7       11.01       19.28      5.38 o
  10   3   7       11.10       18.02      5.38 o
  11   3   7        0.47        1.75      3.88 o
  -8   4   7        1.44       -4.51      4.51 o
  -7   4   7       31.15       19.65      5.32 o
  -6   4   7       23.47       23.84      2.75 o
  -5   4   7        0.00        4.32      1.38 o
  -4   4   7        0.62        0.94      0.63 o
  -3   4   7        3.76        4.26      0.94 o
  -2   4   7      168.62      157.02      3.50 o
  -1   4   7      102.00      101.07      2.32 o
   0   4   7      107.88      102.70      2.25 o
   1   4   7     1924.37     1954.58     35.55 o
   2   4   7      248.78      231.74      5.01 o
   3   4   7      353.52      367.24      7.45 o
   4   4   7       36.44       29.66      1.38 o
   5   4   7      206.88      207.15      5.63 o
   6   4   7       31.22       25.28      1.88 o
   7   4   7       10.69       13.02      1.94 o
   8   4   7       17.94       13.02      3.63 o
   9   4   7       10.38        4.26      3.94 o
  10   4   7      133.13      130.86     28.22 o
  11   4   7        0.34        2.50      3.82 o
  -8   5   7       40.11       60.14     21.28 o
  -7   5   7       35.73       41.68      9.89 o
  -6   5   7       24.51       19.28      3.00 o
  -5   5   7      248.92      237.50     17.52 o
  -4   5   7      145.88      129.73      6.45 o
  -3   5   7        0.24        2.32      0.81 o
  -2   5   7       50.49       48.13      1.50 o
  -1   5   7      269.95      275.11      5.19 o
   0   5   7       58.19       76.60      1.75 o
   1   5   7       27.28       27.10      1.00 o
   2   5   7       15.47       16.90      0.94 o
   3   5   7        3.07        1.50      0.88 o
   4   5   7       34.33       37.86      1.94 o
   5   5   7       39.55       46.69      2.25 o
   6   5   7       35.09       37.17      2.38 o
   7   5   7        1.22        1.25      1.44 o
   8   5   7        9.11       12.89      2.88 o
   9   5   7       11.69       19.15      3.50 o
  10   5   7       59.63       70.16     11.14 o
  11   5   7       17.27       27.60      6.57 o
  -7   6   7        6.21       16.77      6.07 o
  -6   6   7        5.67        1.81      3.32 o
  -5   6   7        7.18        5.76      1.56 o
  -4   6   7        6.07        3.50      1.56 o
  -3   6   7       14.45       14.33      1.19 o
  -2   6   7        4.56        4.76      1.00 o
  -1   6   7        0.04       -1.06      1.13 o
   0   6   7       21.60       15.58      0.88 o
   1   6   7       44.53       39.87      1.19 o
   2   6   7        7.63        4.94      0.75 o
   3   6   7      192.51      176.05      4.13 o
   4   6   7       12.72       13.02      1.00 o
   5   6   7        7.74        6.63      0.94 o
   6   6   7        5.89        6.76      1.00 o
   7   6   7        6.88        4.88      1.19 o
   8   6   7       75.93       72.53      4.07 o
   9   6   7      101.02      103.70      9.51 o
  10   6   7        1.07        5.13      2.32 o
  11   6   7        7.31       15.27      6.01 o
  -7   7   7       36.32       39.30     14.33 o
  -6   7   7       27.94       18.27      7.07 o
  -5   7   7       12.26       11.52      3.88 o
  -4   7   7        0.26        9.58      2.94 o
  -3   7   7       26.92       34.17      2.75 o
  -2   7   7       57.39       48.56      2.00 o
  -1   7   7        0.66        2.07      1.06 o
   0   7   7      177.57      181.18      4.07 o
   1   7   7        0.63        0.38      0.69 o
   2   7   7       74.27       76.73      1.88 o
   3   7   7        7.08        7.32      0.69 o
   4   7   7        4.46        5.82      0.63 o
   5   7   7        2.69        2.69      0.63 o
   6   7   7       29.98       33.48      1.38 o
   7   7   7        1.09        0.56      0.94 o
   8   7   7       80.72       72.85      4.69 o
   9   7   7        2.77        2.00      1.94 o
  10   7   7       56.56       55.39      8.70 o
  11   7   7       10.98       12.27      4.07 o
  -6   8   7        5.75        9.26      3.94 o
  -5   8   7        1.50        4.19      3.07 o
  -4   8   7        5.74       12.64      3.13 o
  -3   8   7       19.01       22.78      3.19 o
  -2   8   7       86.44       80.92      3.94 o
  -1   8   7        2.97        4.63      0.88 o
   0   8   7      111.27      111.58      3.19 o
   1   8   7      153.67      144.88      3.82 o
   2   8   7       18.03       20.09      0.88 o
   3   8   7        0.90        0.25      0.50 o
   4   8   7        5.51        6.26      0.56 o
   5   8   7      106.35      105.64      2.88 o
   6   8   7      154.22      139.31      4.13 o
   7   8   7        5.71        4.57      0.94 o
   8   8   7       21.24       19.59      1.81 o
   9   8   7        6.94        4.82      1.63 o
  10   8   7        0.02       -2.00      2.00 o
  11   8   7        0.23        3.07      2.82 o
  -5   9   7        4.54        3.25      4.13 o
  -4   9   7        4.65        4.44      3.13 o
  -3   9   7        2.72       -0.75      1.88 o
  -2   9   7        0.18        4.63      2.25 o
  -1   9   7        0.17       -0.31      0.81 o
   0   9   7       31.03       26.41      1.38 o
   1   9   7        0.88        3.00      0.81 o
   2   9   7        1.10        2.75      0.56 o
   3   9   7       38.91       43.62      1.31 o
   4   9   7        9.06        7.89      0.44 o
   5   9   7       19.35       15.71      0.81 o
   6   9   7       37.71       36.11      1.50 o
   7   9   7      123.76      120.60      6.38 o
   8   9   7      133.05      146.13      8.89 o
   9   9   7        0.09        3.63      1.81 o
  10   9   7        2.84        5.13      2.25 o
  11   9   7        2.84       -3.07      4.44 o
  -4  10   7       20.61       24.66      5.88 o
  -3  10   7       19.68       24.28      4.63 o
  -2  10   7        2.56        8.01      2.94 o
  -1  10   7       13.37       11.39      2.25 o
   0  10   7        3.51        5.44      1.13 o
   1  10   7       46.66       43.43      2.38 o
   2  10   7        8.25        6.32      0.69 o
   3  10   7        3.98        1.50      2.19 o
   4  10   7      190.31      186.56      9.32 o
   5  10   7      201.17      195.38      9.70 o
   6  10   7        5.81        6.51      1.75 o
   7  10   7        2.54        2.00      0.56 o
   8  10   7       20.58       25.28      3.75 o
   9  10   7        3.70        7.89      3.50 o
  10  10   7       25.13       16.15      6.26 o
  11  10   7        0.23       15.33      6.57 o
  -3  11   7        4.22        4.01      3.25 o
  -2  11   7       58.85       72.28     11.95 o
  -1  11   7        0.08        0.88      1.25 o
   0  11   7      135.42      141.62     13.58 o
   1  11   7        2.97        3.88      1.19 o
   2  11   7      111.82      109.33      6.88 o
   3  11   7        6.36       11.58      2.63 o
   4  11   7        4.39        5.13      2.19 o
   5  11   7      144.04      145.07      9.07 o
   6  11   7       37.26       40.18      3.13 o
   7  11   7       73.95       84.67     10.14 o
   8  11   7        0.15        4.19      1.94 o
   9  11   7       12.67       16.65      4.76 o
  10  11   7        1.61        9.45      4.38 o
  -2  12   7        1.88       -0.06      4.88 o
  -1  12   7        0.46        0.31      4.07 o
   0  12   7       13.38       22.53      4.38 o
   1  12   7        5.78        8.57      2.69 o
   2  12   7       27.88       33.42      5.07 o
   3  12   7       93.41       76.98      9.64 o
   4  12   7        6.72       13.33      2.94 o
   5  12   7        1.35       -1.81      1.81 o
   6  12   7      129.96      126.17     13.52 o
   7  12   7       36.23       41.12      5.44 o
   8  12   7       28.84       32.29      5.38 o
   9  12   7        1.90       -0.13      4.69 o
  10  12   7        0.00       12.20      5.63 o
   0  13   7       57.25       50.19      7.32 o
   1  13   7       34.88       39.18      8.70 o
   2  13   7       21.53       13.64      3.50 o
   3  13   7       28.49       28.85      5.13 o
   4  13   7        4.85       12.14      3.00 o
   5  13   7        0.64       -2.75      2.75 o
   6  13   7        0.55        1.31      2.32 o
   7  13   7        1.61        0.13      1.81 o
   8  13   7        7.52       13.96      2.88 o
   9  13   7        1.29        1.00      2.13 o
   2  14   7        4.08        7.32      2.94 o
   3  14   7        3.45        6.07      3.88 o
   4  14   7        1.22       10.76      3.25 o
   5  14   7       20.74       27.79      5.95 o
   6  14   7        7.79       10.01      3.75 o
   7  14   7        7.97        9.32      2.44 o
  -6 -10   8        7.10       19.53      8.01 o
  -5 -10   8        6.53       11.20      2.94 o
  -4 -10   8        8.89       11.26      3.07 o
  -3 -10   8       13.15       17.90      5.70 o
  -2 -10   8        0.82        0.63      2.82 o
  -1 -10   8        3.15       -0.19      2.32 o
   0 -10   8        1.17        3.07      3.19 o
  -7  -9   8        2.31        2.25      1.94 o
  -6  -9   8        0.64        0.94      2.38 o
  -5  -9   8       43.17       37.55      6.57 o
  -4  -9   8       15.15       17.34      3.25 o
  -3  -9   8       91.54       81.29     16.83 o
  -2  -9   8        0.05        0.31      1.94 o
  -1  -9   8        0.13        3.13      3.19 o
   0  -9   8        5.24        2.94      2.63 o
   1  -9   8        3.39        3.50      3.19 o
   2  -9   8        2.41        6.01      4.01 o
  -8  -8   8        0.09        2.57      2.00 o
  -7  -8   8        2.83        4.76      2.19 o
  -6  -8   8        0.16       -1.69      3.07 o
  -5  -8   8       54.01       49.75      6.82 o
  -4  -8   8       40.31       37.74      6.82 o
  -3  -8   8        2.18        3.69      2.13 o
  -2  -8   8       60.27       48.81      8.70 o
  -1  -8   8       12.31       14.46      3.69 o
   0  -8   8       35.82       35.99      7.82 o
   1  -8   8        3.10       10.70      4.57 o
   2  -8   8        4.14       -2.88      2.88 o
   3  -8   8        1.15        6.95      4.19 o
  -9  -7   8        2.63        3.32      3.38 o
  -8  -7   8        0.27       -1.69      1.94 o
  -7  -7   8        0.02        6.51      2.57 o
  -6  -7   8        1.40        2.00      2.13 o
  -5  -7   8       87.63       95.19     12.52 o
  -4  -7   8        0.72        0.81      2.94 o
  -3  -7   8      203.41      193.07     20.46 o
  -2  -7   8        0.00        0.69      1.38 o
  -1  -7   8        1.17        3.32      1.44 o
   0  -7   8        0.00        0.38      2.63 o
   1  -7   8       92.18       90.68     12.08 o
   2  -7   8        0.01       -0.69      2.63 o
   3  -7   8        2.37        4.01      3.19 o
   4  -7   8       17.08       32.73     10.45 o
   5  -7   8        0.15        0.00      3.88 o
  -9  -6   8       43.36       40.24      8.95 o
  -8  -6   8        1.34        1.75      2.13 o
  -7  -6   8        2.08        2.32      1.44 o
  -6  -6   8        5.02        6.26      1.69 o
  -5  -6   8        0.11       -1.19      2.19 o
  -4  -6   8      152.88      170.60     18.21 o
  -2  -6   8      182.36      203.33     12.33 o
  -1  -6   8        7.65        7.57      1.56 o
   0  -6   8       15.21       16.40      2.07 o
   1  -6   8      516.87      539.84     55.76 o
   2  -6   8        3.62        4.26      4.19 o
   3  -6   8       35.72       33.23      6.82 o
   4  -6   8        3.45        0.63      4.38 o
   5  -6   8       23.26       38.18     12.14 o
   6  -6   8        0.01       -3.25      4.13 o
  -9  -5   8       22.49       25.97      7.64 o
  -8  -5   8       11.15        7.95      2.32 o
  -7  -5   8        0.40        1.13      1.44 o
  -6  -5   8        0.03        1.69      1.38 o
  -5  -5   8        0.45       -0.69      2.32 o
  -4  -5   8       91.77       94.75      7.45 o
  -2  -5   8       36.31       43.37      2.32 o
  -1  -5   8       14.52       14.27      1.69 o
   0  -5   8        0.05        2.13      1.75 o
   1  -5   8      127.45      124.29      6.38 o
   2  -5   8       19.11       25.35      4.13 o
   3  -5   8      120.97      126.17     14.27 o
   4  -5   8       31.12       41.62      8.64 o
   5  -5   8        1.19       -0.63      3.25 o
   6  -5   8        2.33        9.26      5.01 o
  -9  -4   8        1.55        7.76      4.51 o
  -8  -4   8       27.83       27.16      6.95 o
  -7  -4   8       29.51       32.17      3.63 o
  -6  -4   8       19.12       18.52      2.32 o
  -5  -4   8        8.74       14.33      2.07 o
  -4  -4   8      464.40      462.30     17.59 o
  -3  -4   8      370.36      404.47     16.08 o
  -2  -4   8      331.01      337.63     10.76 o
  -1  -4   8      819.34      847.62     25.60 o
   0  -4   8        0.92        2.32      1.19 o
   1  -4   8      174.82      202.77      8.20 o
   2  -4   8        0.06        3.94      2.69 o
   3  -4   8        7.01       12.52      3.57 o
   4  -4   8       81.59       63.96      7.95 o
   5  -4   8        5.25        2.00      4.63 o
   6  -4   8      115.60      124.98     27.35 o
   7  -4   8        2.82        3.82      6.32 o
  -9  -3   8        6.06       14.46      7.01 o
  -8  -3   8       79.57       79.54     15.46 o
  -7  -3   8       37.49       33.29      2.94 o
  -6  -3   8        0.18        1.00      1.31 o
  -5  -3   8       24.96       30.29      2.44 o
  -4  -3   8      173.75      177.17      7.32 o
  -3  -3   8       60.72       59.89      3.69 o
  -2  -3   8       87.53       87.49      2.94 o
  -1  -3   8        8.94        7.01      1.13 o
   0  -3   8       82.55       88.68      2.94 o
   1  -3   8      295.33      303.90     12.58 o
   2  -3   8       15.82       24.72      3.07 o
   3  -3   8       36.02       42.24      4.57 o
   4  -3   8      211.31      225.30     19.65 o
   5  -3   8        0.28       -2.94      2.94 o
   6  -3   8       31.84       36.86      8.07 o
   7  -3   8        0.00       -1.38      5.01 o
   8  -3   8        5.98       15.33      5.38 o
  -9  -2   8        9.07       12.27      5.26 o
  -8  -2   8       18.06       27.79      6.63 o
  -7  -2   8       35.78       35.17      3.25 o
  -6  -2   8       25.86       18.65      2.19 o
  -5  -2   8      109.09      114.84      5.01 o
  -4  -2   8      439.23      422.25     16.02 o
  -3  -2   8      401.21      412.04     13.14 o
  -2  -2   8     1038.90     1059.77     25.78 o
  -1  -2   8      469.94      486.08     12.33 o
   0  -2   8       16.99       22.03      1.81 o
   1  -2   8      701.36      710.88     21.90 o
   2  -2   8      106.06      100.63      4.26 o
   3  -2   8       85.62       86.49      6.20 o
   4  -2   8       63.91       72.97      6.63 o
   5  -2   8       16.35       21.97      5.38 o
   6  -2   8       13.61        9.39      3.69 o
   7  -2   8       79.42       75.16     14.71 o
   8  -2   8       14.88       13.83      7.01 o
   9  -2   8        1.13       -1.50      4.63 o
  -9  -1   8        0.70        9.45      4.94 o
  -8  -1   8      207.44      196.89     36.24 o
  -7  -1   8        3.06        7.82      3.38 o
  -6  -1   8      346.91      324.05     19.15 o
  -5  -1   8        6.30        9.58      1.75 o
  -4  -1   8        4.96        3.19      1.13 o
  -3  -1   8       65.35       72.03      3.32 o
  -2  -1   8       33.40       33.61      1.25 o
  -1  -1   8        3.91        2.94      1.75 o
   0  -1   8       73.13       74.66      3.50 o
   1  -1   8       18.94       19.28      1.88 o
   2  -1   8       80.37       94.44      3.82 o
   3  -1   8      614.88      609.43     19.59 o
   4  -1   8        5.13       12.89      4.26 o
   5  -1   8       37.87       50.44      6.07 o
   6  -1   8        2.55       -1.94      4.26 o
   7  -1   8       33.34       34.80      7.13 o
   8  -1   8        3.19        8.89      4.44 o
   9  -1   8       15.54       36.80     11.64 o
  -9   0   8        0.21        2.32      4.26 o
  -8   0   8       18.14       26.91      8.32 o
  -7   0   8        2.35       -1.13      3.63 o
  -6   0   8       20.72       26.47      2.25 o
  -5   0   8       68.03       65.27      2.69 o
  -4   0   8      322.15      329.25     12.64 o
  -3   0   8       90.68       88.37      3.88 o
  -2   0   8       19.46       24.53      1.50 o
  -1   0   8       38.49       35.73      1.94 o
   0   0   8      199.15      219.54      7.45 o
   1   0   8      300.87      309.78     10.20 o
   2   0   8        0.45        0.13      1.25 o
   3   0   8      320.62      288.69      9.32 o
   4   0   8      566.38      545.66     17.02 o
   5   0   8      360.68      361.29     19.96 o
   6   0   8      413.34      388.39     25.78 o
   7   0   8       30.13       33.48      5.63 o
   8   0   8       93.46      116.34     19.90 o
   9   0   8       67.43       71.91     16.83 o
  10   0   8        3.17        0.44      3.75 o
  -9   1   8       37.67       35.80     11.33 o
  -8   1   8       20.74       24.41      6.57 o
  -7   1   8        0.79        4.76      5.26 o
  -6   1   8      871.84      908.51     74.66 o
  -5   1   8      213.55      220.79      9.26 o
  -4   1   8      128.05      128.17      4.57 o
  -3   1   8       62.22       61.83      2.07 o
  -2   1   8        3.94        4.19      0.56 o
  -1   1   8      175.19      177.05      8.51 o
   0   1   8      164.18      174.79      5.01 o
   1   1   8      139.71      147.32      4.26 o
   2   1   8       51.64       60.77      3.69 o
   3   1   8      262.92      285.44      9.83 o
   4   1   8        5.55        5.07      2.00 o
   5   1   8      855.95      847.81     31.92 o
   6   1   8      148.34      150.51      9.95 o
   7   1   8       26.16       27.97      4.26 o
   8   1   8        0.22        2.32      3.44 o
   9   1   8        8.10       -4.38      5.32 o
  10   1   8        5.70       24.66      8.64 o
  -9   2   8        0.85        1.44      4.26 o
  -8   2   8        6.80        2.94      5.26 o
  -7   2   8        2.03       13.20      4.51 o
  -6   2   8       67.43       52.13      4.38 o
  -5   2   8       86.02       86.99      4.44 o
  -4   2   8       31.64       27.16      2.63 o
  -3   2   8      106.20      114.21      3.07 o
  -2   2   8      126.23      140.81      3.57 o
  -1   2   8      117.92      124.23      2.88 o
   0   2   8      294.85      312.79      8.45 o
   1   2   8       49.24       40.55      2.00 o
   2   2   8      388.93      414.42     10.26 o
   3   2   8        9.88        8.51      1.25 o
   4   2   8      101.97       81.86      3.69 o
   5   2   8      345.64      337.63     11.08 o
   6   2   8      223.68      229.18     13.33 o
   7   2   8        2.81        4.69      0.75 o
   8   2   8       29.58       27.91      4.69 o
   9   2   8       18.38       17.21      6.32 o
  10   2   8        1.83        8.45      4.94 o
  -8   3   8        2.39        4.38      4.76 o
  -7   3   8       30.62       29.54      6.76 o
  -6   3   8        8.52        4.26      3.38 o
  -5   3   8        7.37        5.44      0.63 o
  -4   3   8       18.96       15.33      1.31 o
  -3   3   8      178.03      192.63      6.82 o
  -2   3   8      160.30      153.45      3.38 o
  -1   3   8      146.51      169.29      4.26 o
   0   3   8      115.18      104.26      2.82 o
   1   3   8      436.30      445.03      8.82 o
   2   3   8      314.49      380.38      7.82 o
   3   3   8        5.12        7.07      0.94 o
   4   3   8      433.47      472.69     12.33 o
   5   3   8      209.38      228.68      6.20 o
   6   3   8        0.05        1.13      0.75 o
   7   3   8       72.36       64.84      6.45 o
   8   3   8        1.69        2.32      4.38 o
   9   3   8       77.94       91.62     16.08 o
  10   3   8        0.00       -3.25      3.25 o
  11   3   8        4.31        6.51      4.69 o
  -8   4   8       12.71       13.08      5.13 o
  -7   4   8       19.62       29.66      8.14 o
  -6   4   8       39.64       40.43      6.76 o
  -5   4   8        9.64        8.32      2.07 o
  -4   4   8        7.68        6.07      1.19 o
  -3   4   8       55.07       57.51      2.25 o
  -2   4   8       32.08       29.98      1.56 o
  -1   4   8       38.71       34.36      1.19 o
   0   4   8       85.66       90.12      2.63 o
   1   4   8      108.80      115.65      3.38 o
   2   4   8      362.79      337.01      8.82 o
   3   4   8      176.50      175.61      5.01 o
   4   4   8        8.50       10.33      1.06 o
   5   4   8       83.93       86.55      2.82 o
   6   4   8        2.94        0.81      1.31 o
   7   4   8       13.25       16.96      3.69 o
   8   4   8      128.35      136.56     14.89 o
   9   4   8        7.48       12.70      3.94 o
  10   4   8      125.84      131.42     27.16 o
  11   4   8        1.35        9.89      4.19 o
  -7   5   8        0.55        9.32      6.07 o
  -6   5   8       39.82       49.94     10.70 o
  -5   5   8       31.68       31.23      3.13 o
  -4   5   8       72.24       70.03      4.76 o
  -3   5   8        6.86        8.95      1.50 o
  -2   5   8        3.11        7.38      0.94 o
  -1   5   8      247.91      255.71      5.88 o
   0   5   8      441.70      425.12      8.32 o
   1   5   8        5.03        5.76      0.81 o
   2   5   8       31.76       29.10      1.44 o
   3   5   8       53.20       61.21      1.88 o
   4   5   8      356.08      390.20     10.26 o
   5   5   8      182.08      187.18      6.51 o
   6   5   8       10.63        6.82      1.81 o
   7   5   8       84.11       78.98      4.44 o
   8   5   8        7.22       14.77      3.82 o
   9   5   8        0.00        3.88      3.88 o
  10   5   8        1.79       -4.13      4.26 o
  11   5   8       43.37       45.44      8.89 o
  -7   6   8        8.61        8.70      6.32 o
  -6   6   8        0.45        1.00      4.76 o
  -5   6   8        0.22        1.63      2.07 o
  -4   6   8        0.00        0.00      1.06 o
  -3   6   8        3.23        6.01      1.31 o
  -2   6   8        0.06        2.00      0.94 o
  -1   6   8       18.34       18.40      1.06 o
   0   6   8        1.71        1.75      0.56 o
   1   6   8      249.33      245.64      4.69 o
   2   6   8       69.29       70.47      1.88 o
   3   6   8        2.06        2.75      0.81 o
   4   6   8      246.26      237.25      7.95 o
   5   6   8       13.71       13.64      1.31 o
   6   6   8      195.90      186.81      7.45 o
   7   6   8       89.35       87.74      4.63 o
   8   6   8       78.30       92.12      9.95 o
   9   6   8       51.28       61.33      6.13 o
  10   6   8      158.63      159.40     24.16 o
  11   6   8        0.18        5.32      3.82 o
  -6   7   8       59.41       66.65     20.15 o
  -5   7   8       13.86       12.77      4.44 o
  -4   7   8        0.43        3.32      2.07 o
  -3   7   8       89.76      101.57      6.57 o
  -2   7   8        0.54       -0.13      1.13 o
  -1   7   8        4.78        4.44      1.00 o
   0   7   8        1.09        2.07      1.00 o
   1   7   8       38.74       32.92      1.25 o
   2   7   8        7.20        7.26      0.75 o
   3   7   8       11.31       12.33      0.88 o
   4   7   8       57.84       53.32      1.88 o
   5   7   8       63.80       60.20      2.44 o
   6   7   8        4.52        4.01      1.13 o
   7   7   8      114.37      108.39      4.44 o
   8   7   8        0.51        2.19      1.44 o
   9   7   8        9.91       18.71      3.19 o
  10   7   8       12.08       16.15      3.57 o
  11   7   8       27.71       28.91      6.20 o
  -6   8   8        6.29       14.08      6.63 o
  -5   8   8       19.38       37.24      6.95 o
  -4   8   8        0.06        5.32      2.75 o
  -3   8   8        4.34        2.19      2.94 o
  -2   8   8       34.04       27.72      2.00 o
  -1   8   8       66.26       70.53      2.63 o
   0   8   8       23.78       20.97      1.25 o
   1   8   8       47.53       43.75      1.56 o
   2   8   8       39.36       43.37      1.44 o
   3   8   8       62.44       62.21      1.94 o
   4   8   8        2.36        2.57      0.63 o
   5   8   8        0.12        1.00      0.81 o
   6   8   8        5.92        7.70      0.88 o
   7   8   8       67.33       71.28      3.82 o
   8   8   8        5.87        6.01      1.50 o
   9   8   8       53.55       62.77      7.82 o
  10   8   8        3.72        3.07      1.81 o
  11   8   8        1.44        7.64      2.63 o
  -5   9   8        1.98        0.13      2.32 o
  -4   9   8        8.18       11.58      3.57 o
  -3   9   8       60.48       59.27      8.51 o
  -2   9   8       41.09       38.18      4.57 o
  -1   9   8       26.18       26.16      2.07 o
   0   9   8       15.74       12.27      1.19 o
   1   9   8       49.31       49.94      1.75 o
   2   9   8        1.40        1.69      0.69 o
   3   9   8      184.91      186.50      4.76 o
   4   9   8        2.70        2.63      0.56 o
   5   9   8       72.34       72.97      2.69 o
   6   9   8       24.06       22.97      1.38 o
   7   9   8       19.21       17.90      1.38 o
   8   9   8       95.42       85.68      7.82 o
   9   9   8       49.71       54.32      7.38 o
  10   9   8        0.04       -2.38      3.07 o
  11   9   8        4.01       26.03      7.26 o
  -4  10   8       11.24       13.89      3.82 o
  -3  10   8        4.03        4.76      2.63 o
  -2  10   8        0.13       -2.32      2.32 o
  -1  10   8        1.55        2.25      1.81 o
   0  10   8        0.76        2.50      1.69 o
   1  10   8        1.23        2.00      0.63 o
   2  10   8        0.75       -0.50      0.50 o
   3  10   8        8.51       11.77      0.81 o
   4  10   8        2.95        6.45      1.38 o
   5  10   8      204.32      225.17     16.71 o
   6  10   8       75.12       67.90      4.19 o
   7  10   8        0.00        1.13      0.69 o
   8  10   8       14.50       14.96      2.57 o
   9  10   8        5.56        7.82      4.88 o
  10  10   8        1.89        4.51      4.76 o
  11  10   8        0.18        3.00      4.57 o
  -3  11   8        0.89        1.50      3.19 o
  -2  11   8       23.60       34.23      7.82 o
  -1  11   8       18.20       19.09      3.32 o
   0  11   8       12.85       21.03      2.94 o
   1  11   8       26.87       24.85      2.63 o
   2  11   8        1.38        2.50      0.56 o
   3  11   8       22.16       22.40      2.75 o
   4  11   8        0.00        0.13      1.69 o
   5  11   8        0.48        1.06      1.50 o
   6  11   8       51.93       50.69      5.07 o
   7  11   8        1.68        4.44      2.25 o
   8  11   8        1.01        6.20      2.32 o
   9  11   8        2.70        1.06      2.88 o
  10  11   8        0.52        6.38      3.88 o
  -2  12   8        4.90       10.39      6.01 o
  -1  12   8        5.86        9.64      6.63 o
   0  12   8       60.21       57.01      9.95 o
   1  12   8       17.71       19.78      4.32 o
   2  12   8       57.13       64.08      9.01 o
   3  12   8       18.09       20.59      4.26 o
   4  12   8        0.52        0.94      2.07 o
   5  12   8        0.04       -0.06      1.44 o
   6  12   8       15.37       16.90      2.50 o
   7  12   8       43.07       49.32      6.51 o
   8  12   8        5.72        7.64      2.32 o
   9  12   8        0.00        4.57      4.51 o
  10  12   8        0.39        9.83      4.94 o
   0  13   8       72.89       71.91      9.89 o
   1  13   8       17.38       22.09      5.82 o
   2  13   8        2.43        0.75      2.88 o
   3  13   8        0.03        0.38      2.50 o
   4  13   8        7.97        5.57      2.57 o
   5  13   8        1.26        3.69      2.25 o
   6  13   8        1.11        5.38      2.94 o
   7  13   8        2.24        6.95      2.25 o
   8  13   8        5.16        7.38      2.57 o
   9  13   8        0.72       -1.13      2.88 o
   2  14   8       19.43       20.15      5.76 o
   3  14   8        0.20        1.13      3.88 o
   4  14   8        7.26        5.32      2.69 o
   5  14   8        0.82        1.88      2.38 o
   6  14   8        4.30        7.70      2.44 o
   7  14   8       27.96       28.91      7.57 o
  -4 -10   9        1.19        2.75      2.25 o
  -2 -10   9        0.15        1.38      3.38 o
  -6  -9   9        1.27        0.06      1.50 o
  -5  -9   9        3.67        1.94      1.75 o
  -4  -9   9       16.99       11.20      4.94 o
  -2  -9   9        0.98        4.01      2.63 o
  -1  -9   9        2.93        8.39      4.19 o
   0  -9   9        0.38       -4.01      4.01 o
   1  -9   9       11.29        2.38      5.07 o
  -7  -8   9        5.34        3.07      2.63 o
  -6  -8   9       66.63       66.78     14.08 o
  -5  -8   9       26.52       24.97      4.26 o
  -4  -8   9       15.43       30.60      7.45 o
  -2  -8   9       46.42       60.02     13.46 o
  -1  -8   9        1.37        2.13      2.32 o
   0  -8   9        0.62       -1.38      2.57 o
   1  -8   9       18.09       14.71      4.94 o
   2  -8   9        1.03       15.33      6.57 o
   3  -8   9        0.87        5.07      5.88 o
  -8  -7   9       12.63       21.22      3.44 o
  -7  -7   9       61.24       49.88     10.64 o
  -6  -7   9        0.86        4.82      1.88 o
  -5  -7   9        5.74       10.01      3.94 o
  -4  -7   9       11.73       12.95      4.01 o
  -2  -7   9       42.95       36.42      3.88 o
  -1  -7   9        3.07        2.69      2.25 o
   0  -7   9      109.37       98.07     16.77 o
   1  -7   9        0.72        3.32      3.82 o
   2  -7   9        6.25       10.01      3.88 o
   3  -7   9        0.01       -2.69      4.51 o
   4  -7   9        2.36        5.07      4.13 o
  -8  -6   9        0.19       -0.63      4.13 o
  -7  -6   9       20.00       21.90      3.75 o
  -6  -6   9       15.78       13.83      2.82 o
  -5  -6   9       18.31       15.52      3.44 o
  -4  -6   9       88.28       87.05      9.95 o
  -2  -6   9       15.03       13.08      1.88 o
  -1  -6   9      350.46      336.82     24.72 o
   0  -6   9        3.58       -0.06      1.88 o
   1  -6   9       86.04       71.47      9.70 o
   2  -6   9       19.29       27.22      6.38 o
   3  -6   9        2.83        8.70      3.88 o
   4  -6   9        0.14        4.69      3.94 o
   5  -6   9       18.56       32.48      7.57 o
  -9  -5   9        0.93       -3.88      3.88 o
  -8  -5   9       50.44       45.56     11.14 o
  -7  -5   9       10.74       12.83      2.94 o
  -6  -5   9       18.23       18.46      5.26 o
  -5  -5   9      293.51      297.21     31.29 o
  -4  -5   9       65.37       62.39      7.89 o
  -2  -5   9      327.69      315.04     18.59 o
  -1  -5   9       77.88       78.54      5.32 o
   0  -5   9       98.67       97.07      6.63 o
   1  -5   9      294.58      287.13     21.15 o
   2  -5   9        0.00       -2.07      2.75 o
   3  -5   9       73.85       69.40     10.33 o
   4  -5   9       97.67      109.46     20.97 o
   5  -5   9        4.58        5.88      4.32 o
   6  -5   9        3.49        9.39      4.63 o
  -9  -4   9      156.15      143.69     25.28 o
  -8  -4   9        5.68        6.95      4.38 o
  -7  -4   9      103.56      101.45     13.39 o
  -6  -4   9       37.81       44.37      7.32 o
  -5  -4   9       68.28       64.46      5.51 o
  -4  -4   9       15.34       10.26      2.32 o
  -3  -4   9       38.15       36.05      4.01 o
  -2  -4   9      408.08      401.78     15.40 o
  -1  -4   9      255.83      247.89      9.89 o
   0  -4   9      718.80      775.71     34.17 o
   1  -4   9      340.65      324.99     15.08 o
   2  -4   9      263.82      254.46     22.03 o
   3  -4   9       36.17       27.04      4.63 o
   4  -4   9       30.77       16.08      4.26 o
   5  -4   9        6.19        6.70      5.13 o
   6  -4   9       18.59       33.36      8.64 o
   7  -4   9       14.92       15.96      5.38 o
  -9  -3   9        0.87        4.88      4.13 o
  -8  -3   9       58.45       58.95     13.20 o
  -7  -3   9       19.91       21.15      3.13 o
  -6  -3   9       87.41       77.35      6.32 o
  -5  -3   9       78.97       74.54      5.19 o
  -4  -3   9       91.10       87.80      4.82 o
  -3  -3   9      573.47      528.70     28.10 o
  -2  -3   9      891.85      943.50     34.98 o
  -1  -3   9        0.03        1.38      1.44 o
   0  -3   9     1060.50     1105.46     40.62 o
   1  -3   9        0.28        5.26      3.63 o
   2  -3   9      123.65      148.07      9.76 o
   3  -3   9      930.44      903.82     73.85 o
   4  -3   9       64.92       61.64      7.76 o
   5  -3   9       75.86       74.72     10.39 o
   6  -3   9       76.52       68.59     13.96 o
   7  -3   9       22.72       23.41      9.64 o
   8  -3   9        0.73        1.00      4.38 o
  -9  -2   9        5.43       10.20      5.13 o
  -8  -2   9       14.26       27.04      7.32 o
  -7  -2   9       98.24       93.75     16.02 o
  -6  -2   9       66.06       53.01      4.76 o
  -5  -2   9        8.87       12.52      1.88 o
  -4  -2   9      849.60      870.02     32.29 o
  -3  -2   9       43.39       53.01      4.57 o
  -2  -2   9      921.19      942.93     28.41 o
  -1  -2   9      392.50      399.21     10.45 o
   0  -2   9      464.17      465.49     12.45 o
   1  -2   9     1244.14     1242.52     45.62 o
   2  -2   9      613.57      632.34     33.92 o
   3  -2   9       10.35       13.96      3.57 o
   4  -2   9      778.12      856.82     53.88 o
   5  -2   9       37.21       29.54      5.82 o
   6  -2   9      157.33      164.53     20.90 o
   7  -2   9        0.02       -3.63      3.63 o
   8  -2   9       32.18       21.78      8.82 o
  -9  -1   9       32.20       41.24      8.82 o
  -8  -1   9       26.46       27.16      7.01 o
  -7  -1   9       10.45        4.44      3.69 o
  -6  -1   9        4.47        5.63      1.63 o
  -5  -1   9        5.02        2.13      1.63 o
  -4  -1   9        0.12        1.56      1.50 o
  -3  -1   9      176.68      186.31     11.01 o
  -2  -1   9       41.79       39.49      1.50 o
  -1  -1   9        4.44        8.14      1.63 o
   0  -1   9       60.95       57.70      3.07 o
   1  -1   9      451.49      461.80     14.52 o
   2  -1   9      146.62      146.94      5.76 o
   3  -1   9      131.70      132.05      9.07 o
   4  -1   9        8.86        9.89      3.07 o
   5  -1   9      192.65      191.32     17.27 o
   6  -1   9       17.42       14.89      3.88 o
   7  -1   9        4.49        1.75      5.26 o
   8  -1   9       14.67       15.83      5.88 o
   9  -1   9        7.66        1.44      6.45 o
  -9   0   9        4.91       15.58      5.19 o
  -8   0   9        1.11        8.89      5.38 o
  -7   0   9      136.42      146.07     24.41 o
  -6   0   9       36.38       29.41      5.88 o
  -5   0   9      261.04      255.21     11.83 o
  -4   0   9      128.49      137.31      6.07 o
  -3   0   9      231.26      234.37     13.52 o
  -2   0   9      115.16      114.15      4.44 o
  -1   0   9        0.13        1.13      1.19 o
   0   0   9      115.42      104.33      4.13 o
   1   0   9        1.10        2.07      1.75 o
   2   0   9      416.32      413.30     13.58 o
   3   0   9        5.62        8.26      1.56 o
   4   0   9       56.04       42.18      4.63 o
   5   0   9      124.00      121.85      9.51 o
   6   0   9        2.65        1.13      3.07 o
   7   0   9       13.80       12.77      5.19 o
   8   0   9       29.48       32.36      8.95 o
   9   0   9        0.00        4.01      4.69 o
  -9   1   9        3.72       -3.57      6.07 o
  -8   1   9       19.60       11.83      4.69 o
  -7   1   9        6.15        0.19      3.38 o
  -6   1   9      474.65      503.98     51.44 o
  -5   1   9      247.83      265.41     22.65 o
  -4   1   9       17.51       17.27      1.50 o
  -3   1   9       39.63       34.98      2.25 o
  -2   1   9      148.27      149.13      4.51 o
  -1   1   9       72.56       78.98      4.76 o
   0   1   9       86.50       84.30      3.63 o
   1   1   9       90.00       93.56      3.19 o
   2   1   9       55.87       49.06      2.82 o
   3   1   9      485.41      483.58     15.40 o
   4   1   9      701.62      672.89     25.28 o
   5   1   9       22.69       25.41      3.50 o
   6   1   9      245.05      224.55     19.65 o
   7   1   9       26.32       23.53      5.57 o
   8   1   9        3.29        4.19      6.07 o
   9   1   9       60.81       48.13     11.83 o
  10   1   9        0.95       18.59      9.20 o
  -8   2   9        8.25        6.76      6.07 o
  -7   2   9        9.20       11.39      4.57 o
  -6   2   9       23.53       23.91      4.51 o
  -5   2   9       13.11       13.52      3.69 o
  -4   2   9      121.26      125.54      8.57 o
  -3   2   9        0.39        1.00      0.75 o
  -2   2   9       52.44       55.45      1.94 o
  -1   2   9      405.80      392.96     10.58 o
   0   2   9      138.86      129.92      4.69 o
   1   2   9      201.14      218.85      7.57 o
   2   2   9       68.96       87.99      3.63 o
   3   2   9       14.66       18.40      1.81 o
   4   2   9      108.39       96.00      4.13 o
   5   2   9       36.64       34.92      3.88 o
   6   2   9      139.00      143.50     10.76 o
   7   2   9       51.88       50.75      4.38 o
   8   2   9       38.59       27.54      6.01 o
   9   2   9       51.23       59.14     13.96 o
  10   2   9        1.81        2.88      4.51 o
  -8   3   9        5.77       11.26      5.32 o
  -7   3   9       82.24       91.31     19.65 o
  -6   3   9       81.51       73.72     10.33 o
  -5   3   9       89.60       84.67      6.57 o
  -4   3   9      608.25      590.53     37.17 o
  -3   3   9       88.19       96.75      5.01 o
  -2   3   9       93.19       97.50      2.82 o
  -1   3   9        3.82        2.44      1.00 o
   0   3   9       15.00       12.58      1.44 o
   1   3   9       98.79       96.75      3.13 o
   2   3   9       20.76       23.53      1.25 o
   3   3   9       31.74       34.55      1.63 o
   4   3   9      242.75      236.88      6.45 o
   5   3   9       42.70       41.74      2.00 o
   6   3   9      249.28      236.63      9.45 o
   7   3   9       36.69       40.80      2.88 o
   8   3   9        2.72       -2.32      3.19 o
   9   3   9       12.72        7.01      3.69 o
  10   3   9        0.63        9.45      4.76 o
  -8   4   9        0.29       -6.51      6.51 o
  -7   4   9        0.32       -5.26      5.26 o
  -6   4   9        6.29       18.15      5.07 o
  -5   4   9        0.46        1.69      3.13 o
  -4   4   9      103.41      105.33      6.76 o
  -3   4   9      249.93      246.33     14.27 o
  -2   4   9       23.34       27.97      1.56 o
  -1   4   9       17.37       16.96      1.19 o
   0   4   9       65.82       65.90      2.50 o
   1   4   9        0.05       -1.25      1.25 o
   2   4   9       79.19       81.61      2.69 o
   3   4   9      389.68      385.01     10.26 o
   4   4   9      138.02      149.70      4.51 o
   5   4   9      100.68      100.51      3.75 o
   6   4   9        8.64        8.57      1.06 o
   7   4   9       51.76       40.93      5.01 o
   8   4   9        1.68        3.07      3.75 o
   9   4   9        0.03       13.77      4.38 o
  10   4   9       14.09       15.52      6.20 o
  11   4   9        4.83        4.38      3.69 o
  -7   5   9       16.56       16.08      7.20 o
  -6   5   9       43.20       54.51     12.45 o
  -5   5   9       26.51       15.96      5.07 o
  -4   5   9       28.82       22.03      2.25 o
  -3   5   9      246.41      231.06     10.76 o
  -2   5   9      137.07      121.03      3.75 o
  -1   5   9      601.55      616.06     14.52 o
   0   5   9       30.02       23.03      1.06 o
   1   5   9       43.35       44.12      1.88 o
   2   5   9      309.15      309.85      8.07 o
   3   5   9       27.20       27.66      1.63 o
   4   5   9      983.12     1019.97     24.78 o
   5   5   9       10.18        8.51      1.25 o
   6   5   9       59.47       54.26      2.94 o
   7   5   9      460.69      432.76     35.80 o
   8   5   9       46.72       43.37      5.70 o
   9   5   9        3.19        3.75      3.13 o
  10   5   9       38.67       43.06     10.39 o
  11   5   9        2.15       -0.63      4.69 o
  -7   6   9        0.02        1.75      6.13 o
  -6   6   9        7.60       12.02      4.94 o
  -5   6   9        4.21        7.82      3.82 o
  -4   6   9       21.68       38.55      6.51 o
  -3   6   9       65.03       71.41      5.01 o
  -2   6   9       58.67       68.15      2.69 o
  -1   6   9      153.80      145.00      3.88 o
   0   6   9       11.53       12.64      0.88 o
   1   6   9       53.52       48.63      1.50 o
   2   6   9      177.75      152.58      3.69 o
   3   6   9        4.35        3.88      0.81 o
   4   6   9       61.15       53.07      2.25 o
   5   6   9       19.45       16.52      1.81 o
   6   6   9       17.75       15.33      1.94 o
   7   6   9        0.34        1.06      1.25 o
   8   6   9      169.09      179.80     19.15 o
   9   6   9       13.01       13.20      3.50 o
  10   6   9      120.51      126.73     18.46 o
  11   6   9        2.58        2.00      2.50 o
  -6   7   9        0.91        1.56      5.63 o
  -5   7   9       15.96       22.09      6.57 o
  -4   7   9        1.68        2.00      2.94 o
  -3   7   9       32.96       34.73      3.44 o
  -2   7   9      103.09       86.93      4.07 o
  -1   7   9       85.64       79.79      2.82 o
   0   7   9       36.59       36.49      1.56 o
   1   7   9        0.43        1.06      0.63 o
   2   7   9       17.40       14.96      1.00 o
   3   7   9       22.37       23.03      1.50 o
   4   7   9       45.65       43.06      1.94 o
   5   7   9        2.24        3.82      1.13 o
   6   7   9      214.04      220.60      8.45 o
   7   7   9       17.40       18.02      1.75 o
   8   7   9       18.64       20.71      2.25 o
   9   7   9       58.26       64.52      8.89 o
  10   7   9        1.09        8.01      2.88 o
  11   7   9       13.07       14.83      3.57 o
  -5   8   9        0.53       -3.32      3.88 o
  -4   8   9        5.76       13.27      4.38 o
  -3   8   9        0.85        8.70      3.38 o
  -2   8   9        3.03        6.45      1.31 o
  -1   8   9        7.67        8.01      1.31 o
   0   8   9       55.87       57.33      2.25 o
   1   8   9       65.65       65.59      1.94 o
   2   8   9       59.51       57.01      1.69 o
   3   8   9      100.70      100.26      2.88 o
   4   8   9        1.45        0.31      0.69 o
   5   8   9        0.35        0.81      0.75 o
   6   8   9      132.50      118.66      6.01 o
   7   8   9       29.00       23.66      2.00 o
   8   8   9      109.96      101.76      7.51 o
   9   8   9        9.91        7.51      2.57 o
  10   8   9       39.33       33.86      5.95 o
  11   8   9        1.49        0.19      2.00 o
  -4   9   9        4.07        5.88      4.07 o
  -3   9   9       70.68       84.05     13.27 o
  -2   9   9        1.04        1.75      1.63 o
  -1   9   9        1.77        3.07      1.25 o
   0   9   9      123.92      118.28      5.76 o
   1   9   9       60.35       56.57      2.88 o
   2   9   9        1.16        0.94      0.75 o
   3   9   9       61.47       60.14      2.25 o
   4   9   9       41.11       51.19      2.07 o
   5   9   9       47.22       43.81      2.63 o
   6   9   9       26.35       25.35      1.75 o
   7   9   9      147.91      131.86      8.14 o
   8   9   9       46.82       48.88      6.07 o
   9   9   9       31.07       25.47      4.38 o
  10   9   9        6.60       11.39      5.01 o
  11   9   9        3.51       12.14      6.45 o
  -4  10   9        0.15        1.38      3.13 o
  -3  10   9        0.73        8.07      3.44 o
  -2  10   9       37.56       39.99      6.76 o
  -1  10   9        0.18        3.13      1.13 o
   0  10   9       35.88       32.98      3.19 o
   1  10   9        0.54        0.44      0.94 o
   2  10   9        2.88        2.38      0.81 o
   3  10   9       15.58       14.96      1.19 o
   4  10   9        0.97        0.94      0.50 o
   5  10   9       40.39       40.43      2.38 o
   6  10   9        0.04        0.50      0.81 o
   7  10   9        6.38        8.07      1.31 o
   8  10   9       75.39       69.15     13.33 o
   9  10   9        2.15        7.82      4.82 o
  10  10   9        0.70       -3.19      4.57 o
  -3  11   9        1.20        8.39      3.63 o
  -2  11   9        0.78        7.38      2.69 o
  -1  11   9      114.81      110.58     13.20 o
   0  11   9        8.00        8.01      1.94 o
   1  11   9      134.72      138.93     13.33 o
   2  11   9       29.42       26.66      2.50 o
   3  11   9      100.84       90.93      8.64 o
   4  11   9       25.08       22.03      2.57 o
   5  11   9       58.25       45.50      3.88 o
   6  11   9       23.91       27.60      3.94 o
   7  11   9       38.21       31.67      4.88 o
   8  11   9        6.65       15.46      5.19 o
   9  11   9        0.95        2.38      3.19 o
  10  11   9        1.56        0.31      4.76 o
  -1  12   9        5.29       10.58      3.50 o
   0  12   9        0.10        1.94      2.25 o
   1  12   9       43.70       42.74      7.01 o
   2  12   9        0.67        4.94      2.94 o
   3  12   9       11.04       13.96      3.00 o
   4  12   9        0.85        0.88      1.88 o
   5  12   9        2.57        3.63      1.75 o
   6  12   9        4.58        3.07      1.88 o
   7  12   9       25.80       30.04      4.88 o
   8  12   9        0.36       -0.81      2.57 o
   9  12   9        4.29       19.15      5.76 o
   0  13   9       30.60       34.30      9.39 o
   1  13   9       37.43       48.25      9.70 o
   2  13   9        0.28        1.44      2.50 o
   3  13   9        0.00       -2.13      2.13 o
   4  13   9        2.62        4.82      3.50 o
   5  13   9       17.47       22.72      4.63 o
   6  13   9        0.06        4.01      2.19 o
   7  13   9       45.96       38.30      6.88 o
   8  13   9       29.45       32.61      4.76 o
   3  14   9        1.18       10.89      4.07 o
   4  14   9        4.55        9.58      3.13 o
   5  14   9       12.47        8.57      2.75 o
   6  14   9        9.55       15.21      3.50 o
   7  14   9       12.87       13.77      5.70 o
  -4  -9  10        0.65        1.88      3.82 o
  -2  -9  10        4.01        8.32      4.01 o
  -1  -9  10        2.45        2.32      3.82 o
  -6  -8  10        4.85        5.70      2.38 o
  -5  -8  10       11.93       14.83      4.69 o
  -4  -8  10        0.62        0.63      3.44 o
  -2  -8  10       38.26       53.76     12.83 o
  -1  -8  10       27.87       28.73      9.07 o
   0  -8  10       12.53       14.27      3.75 o
   1  -8  10        0.66       13.02      5.51 o
   2  -8  10       15.24       29.66     10.95 o
  -7  -7  10       48.22       50.50      6.82 o
  -6  -7  10        0.64        1.00      1.81 o
  -5  -7  10        0.02       -3.50      3.50 o
  -4  -7  10        1.65       10.95      4.63 o
  -2  -7  10        1.77        2.00      3.25 o
  -1  -7  10        0.14        7.76      3.25 o
   0  -7  10       20.71       18.02      3.75 o
   1  -7  10       33.08       28.79      7.01 o
   2  -7  10       15.67       33.04     10.89 o
   3  -7  10        0.79        4.82      5.13 o
  -8  -6  10       41.93       48.31     17.09 o
  -7  -6  10       15.41       13.64      3.69 o
  -6  -6  10       77.79       81.36     17.27 o
  -5  -6  10        0.22       -0.38      2.69 o
  -4  -6  10       12.41       13.58      3.50 o
  -2  -6  10       29.43       33.11      5.88 o
  -1  -6  10       32.47       23.84      3.00 o
   0  -6  10       15.89       13.02      4.69 o
   1  -6  10        1.51        1.88      3.94 o
   2  -6  10       23.79       20.78      5.88 o
   3  -6  10        0.22       -1.13      3.32 o
   4  -6  10        0.03        2.25      4.32 o
  -8  -5  10        5.38        8.89      5.13 o
  -7  -5  10      118.74      116.22     18.52 o
  -6  -5  10        4.61       10.95      3.94 o
  -5  -5  10      172.85      164.84     27.47 o
  -4  -5  10       27.12       21.84      4.57 o
  -3  -5  10       99.18       86.43      9.83 o
  -2  -5  10        1.01        2.69      1.31 o
  -1  -5  10        3.47       -0.25      1.81 o
   0  -5  10        1.81       -0.94      2.25 o
   1  -5  10        8.05        7.13      2.32 o
   2  -5  10        1.29        3.82      4.19 o
   3  -5  10        3.83        8.70      5.07 o
   4  -5  10       71.85       60.83     13.83 o
   5  -5  10        7.46       13.27      5.57 o
  -8  -4  10        0.03        5.51      5.44 o
  -7  -4  10        0.99       -1.13      2.25 o
  -6  -4  10      161.18      166.60     30.73 o
  -5  -4  10       11.63       11.20      3.19 o
  -4  -4  10      103.36      100.07     11.39 o
  -3  -4  10      272.62      291.76     30.35 o
  -2  -4  10      240.95      238.31     14.52 o
  -1  -4  10      551.47      563.43     33.04 o
   0  -4  10       13.15        9.39      1.56 o
   1  -4  10      433.72      434.14     31.85 o
   2  -4  10        0.15       -1.69      4.19 o
   3  -4  10       27.60       25.16      5.01 o
   4  -4  10        0.12       -1.94      3.38 o
   5  -4  10       17.87       16.08      5.44 o
   6  -4  10        0.55       11.70      5.44 o
  -8  -3  10       58.82       63.83     19.40 o
  -7  -3  10        4.01        5.82      3.63 o
  -6  -3  10       21.25       30.54      6.26 o
  -5  -3  10      444.94      397.40     28.98 o
  -4  -3  10      134.34      129.98      8.32 o
  -3  -3  10      768.69      795.30     66.09 o
  -2  -3  10      122.94      131.67      6.63 o
  -1  -3  10      228.53      222.61     10.45 o
   0  -3  10       29.75       31.98      2.75 o
   1  -3  10      215.28      200.33     13.83 o
   2  -3  10        0.19       -0.94      4.51 o
   3  -3  10      151.19      160.59     17.71 o
   4  -3  10       13.52       18.71      5.19 o
   5  -3  10       21.61       24.97      6.20 o
   6  -3  10      144.03      142.81     29.73 o
   7  -3  10        1.13       21.72      7.51 o
  -9  -2  10       30.58       32.10     12.02 o
  -8  -2  10        0.22       11.52      5.51 o
  -7  -2  10       82.66       92.50     20.28 o
  -6  -2  10        2.35        1.19      1.75 o
  -5  -2  10        2.71        3.00      1.38 o
  -4  -2  10       67.93       57.64      4.32 o
  -3  -2  10        4.64        4.32      3.69 o
  -2  -2  10      109.11      103.89      5.63 o
  -1  -2  10      211.25      211.03      8.45 o
   0  -2  10      390.83      374.12     20.53 o
   1  -2  10      292.05      278.81     16.33 o
   2  -2  10        6.30        3.69      2.69 o
   3  -2  10      411.10      437.33     36.36 o
   4  -2  10       22.69       23.22      5.57 o
   5  -2  10        0.13        0.88      4.63 o
   6  -2  10        0.05        8.76      4.26 o
   7  -2  10        8.03       18.65      5.82 o
   8  -2  10        1.20        5.51      4.76 o
  -8  -1  10        0.57        9.07      6.51 o
  -7  -1  10        8.58        0.06      4.82 o
  -6  -1  10      190.77      184.12     23.16 o
  -5  -1  10        8.42        7.13      1.75 o
  -4  -1  10      152.74      152.26      7.51 o
  -3  -1  10      319.60      309.85     17.27 o
  -2  -1  10      216.01      237.13      9.07 o
  -1  -1  10       75.62       74.41      5.95 o
   0  -1  10      205.07      208.34     12.52 o
   1  -1  10       16.53       17.96      3.82 o
   2  -1  10      539.76      546.60     29.79 o
   3  -1  10      184.54      179.49     11.70 o
   4  -1  10      138.03      132.17     11.95 o
   5  -1  10      162.43      159.77     17.77 o
   6  -1  10       62.61       64.77      9.32 o
   7  -1  10        6.68       12.70      6.26 o
   8  -1  10      103.68      100.82     30.04 o
  -8   0  10        7.10       13.20      6.95 o
  -7   0  10       37.85       32.79      8.07 o
  -6   0  10       39.93       32.67      6.45 o
  -5   0  10        8.59       10.33      1.69 o
  -4   0  10       29.77       32.29      2.32 o
  -3   0  10      221.22      228.93     13.39 o
  -2   0  10        7.63        4.01      3.69 o
  -1   0  10       97.19       90.31      6.57 o
   0   0  10       34.50       39.43      2.50 o
   1   0  10       34.34       36.67      2.75 o
   2   0  10      417.95      410.60     22.53 o
   3   0  10      295.73      282.12     16.21 o
   4   0  10      318.23      363.79     23.28 o
   5   0  10      175.58      161.34     14.52 o
   6   0  10        3.39       -0.56      3.44 o
   7   0  10       89.75       87.62     15.52 o
   8   0  10        7.05       10.20      5.82 o
   9   0  10       68.35       65.84     12.70 o
  -8   1  10        1.97        3.13      4.01 o
  -7   1  10        4.65        4.88      4.07 o
  -6   1  10       10.48        2.88      4.82 o
  -5   1  10       26.56       24.34      4.38 o
  -4   1  10       87.94       94.44      5.07 o
  -3   1  10        2.07       -2.38      2.38 o
  -2   1  10      637.39      657.43     24.09 o
  -1   1  10      498.17      441.58     20.34 o
   0   1  10      595.91      600.98     19.09 o
   1   1  10        0.21       -1.94      1.94 o
   2   1  10       16.48       17.96      2.07 o
   3   1  10      560.64      591.84     31.98 o
   4   1  10       11.00       13.08      2.88 o
   5   1  10       45.73       39.43      4.57 o
   6   1  10       33.85       38.80      5.70 o
   7   1  10        1.64       -4.69      4.69 o
   8   1  10       34.68       43.37     10.89 o
   9   1  10       13.68       19.65      7.32 o
  -8   2  10        6.58       -1.75      5.88 o
  -7   2  10        8.90       12.89      4.88 o
  -6   2  10       14.70        6.82      3.63 o
  -5   2  10       20.52       23.03      4.76 o
  -4   2  10      262.92      259.78     15.46 o
  -3   2  10      269.61      257.21     10.01 o
  -2   2  10      345.13      348.90     11.01 o
  -1   2  10      670.76      678.21     21.90 o
   0   2  10       31.26       38.11      2.50 o
   1   2  10      323.61      309.53     10.33 o
   2   2  10        3.93        7.89      1.63 o
   3   2  10      195.77      194.38      8.39 o
   4   2  10       52.89       62.90      5.13 o
   5   2  10      417.75      418.43     26.79 o
   6   2  10        0.80       -1.00      4.07 o
   7   2  10      123.67      119.85     13.64 o
   8   2  10       47.61       61.52     12.52 o
   9   2  10        8.90        9.76      4.44 o
  10   2  10        8.98       10.39      5.76 o
  -8   3  10        8.05        6.51      5.07 o
  -7   3  10        1.02       20.03      7.01 o
  -6   3  10       25.98       28.04      6.70 o
  -5   3  10        0.08       -1.88      3.13 o
  -4   3  10       16.00       15.08      3.50 o
  -3   3  10      182.88      184.12     12.77 o
  -2   3  10      202.19      213.66      7.07 o
  -1   3  10       11.84       11.95      1.19 o
   0   3  10      375.30      384.95     12.52 o
   1   3  10      303.10      318.86      8.39 o
   2   3  10      155.94      173.92      5.01 o
   3   3  10       73.46       65.84      2.63 o
   4   3  10       49.85       53.51      2.57 o
   5   3  10        2.49        2.07      1.38 o
   6   3  10       35.74       39.49      3.13 o
   7   3  10       52.83       47.81      7.01 o
   8   3  10       15.41       11.08      3.88 o
   9   3  10       36.86       40.18      9.32 o
  10   3  10       10.10        9.07      4.57 o
  -7   4  10       29.44       32.98     10.83 o
  -6   4  10        0.22       -3.57      3.57 o
  -5   4  10       15.12       19.90      4.44 o
  -4   4  10      172.42      150.39     11.33 o
  -3   4  10       53.68       42.49      4.76 o
  -2   4  10        1.94        2.82      1.25 o
  -1   4  10      315.89      309.03      7.57 o
   0   4  10       21.48       23.53      1.75 o
   1   4  10       11.38       13.02      1.56 o
   2   4  10      573.70      561.43     14.39 o
   3   4  10      211.21      197.07      5.70 o
   4   4  10       75.03       71.78      2.88 o
   5   4  10        0.56        1.25      1.19 o
   6   4  10       38.91       34.36      2.50 o
   7   4  10       69.29       65.59      8.20 o
   8   4  10       27.32       28.41      5.76 o
   9   4  10        5.83       11.83      5.19 o
  10   4  10        7.80       22.09      7.89 o
  -7   5  10        6.38       13.27      6.51 o
  -6   5  10        1.67       14.96      5.07 o
  -5   5  10        9.68        4.94      5.13 o
  -4   5  10      215.23      189.31     20.59 o
  -3   5  10        8.68        7.95      1.81 o
  -2   5  10      202.82      206.59      9.76 o
  -1   5  10      541.96      513.62     12.20 o
   0   5  10      271.43      279.93      7.70 o
   1   5  10       96.10       89.12      3.50 o
   2   5  10      218.65      230.37      7.38 o
   3   5  10      368.16      372.05     11.58 o
   4   5  10        0.07       -0.81      0.81 o
   5   5  10       32.68       34.17      1.88 o
   6   5  10       19.71       23.03      1.63 o
   7   5  10       51.80       51.26      6.76 o
   8   5  10        9.37       25.03      4.94 o
   9   5  10        5.63       -0.88      3.00 o
  10   5  10       44.82       55.14     16.58 o
  -6   6  10       14.75       11.95      5.01 o
  -5   6  10        5.64        5.95      4.94 o
  -4   6  10       11.33        1.00      3.00 o
  -3   6  10        0.01        2.63      1.13 o
  -2   6  10       26.30       25.16      1.88 o
  -1   6  10       40.33       43.18      2.07 o
   0   6  10      127.44      126.79      3.44 o
   1   6  10        2.03        2.00      0.75 o
   2   6  10      384.18      369.05     14.02 o
   3   6  10      194.57      196.82      6.45 o
   4   6  10      917.14      886.05     23.16 o
   5   6  10        7.16        6.95      1.00 o
   6   6  10        7.51        5.70      1.44 o
   7   6  10       17.95       23.16      3.57 o
   8   6  10        3.75        6.20      2.50 o
   9   6  10       15.43       26.28      6.51 o
  10   6  10       14.92       10.51      4.44 o
  -6   7  10        1.17        9.70      5.70 o
  -5   7  10       37.50       36.80      9.45 o
  -4   7  10        2.56        3.38      4.13 o
  -3   7  10       21.11       22.47      4.57 o
  -2   7  10      390.92      362.67     21.47 o
  -1   7  10        0.00        0.44      1.19 o
   0   7  10      916.82      912.02     22.97 o
   1   7  10      197.46      182.55      4.69 o
   2   7  10     1455.62     1423.88     36.55 o
   3   7  10        0.04        0.06      0.88 o
   4   7  10      284.53      286.57      9.20 o
   5   7  10       89.36       84.55      3.63 o
   6   7  10       11.41       14.46      1.94 o
   7   7  10      450.49      452.72     32.79 o
   8   7  10        4.55        7.38      2.38 o
   9   7  10      175.81      177.67     26.85 o
  10   7  10       59.07       56.14     12.02 o
  -5   8  10        5.30       10.64      6.01 o
  -4   8  10        1.86        1.00      4.44 o
  -3   8  10       13.74       15.40      4.13 o
  -2   8  10       13.46       10.08      1.50 o
  -1   8  10        8.76        9.76      1.50 o
   0   8  10        6.49        4.51      1.25 o
   1   8  10      108.32      102.45      3.07 o
   2   8  10      381.51      375.68     10.70 o
   3   8  10      108.10       95.56      3.38 o
   4   8  10      247.14      240.44      9.01 o
   5   8  10       43.07       35.48      2.32 o
   6   8  10      246.90      250.27     14.89 o
   7   8  10       44.05       44.00      3.19 o
   8   8  10       80.68       77.67      9.26 o
   9   8  10       32.10       43.43      7.26 o
  10   8  10       12.85       16.08      4.32 o
  -4   9  10       21.17       29.54      8.39 o
  -3   9  10       20.46       28.35      5.07 o
  -2   9  10       11.01        8.14      2.07 o
  -1   9  10       43.59       57.01      4.88 o
   0   9  10      404.92      390.77     20.09 o
   1   9  10        1.69        3.19      1.13 o
   2   9  10      138.91      129.80      5.07 o
   3   9  10        3.18        3.57      0.75 o
   4   9  10       26.15       26.47      1.56 o
   5   9  10        4.22        3.75      1.25 o
   6   9  10       44.30       40.43      2.82 o
   7   9  10        3.89        2.19      1.50 o
   8   9  10        0.36        0.88      1.69 o
   9   9  10       93.38       80.17     11.83 o
  10   9  10        2.75       -0.69      3.07 o
  -3  10  10        4.53        6.82      3.25 o
  -2  10  10        4.66       13.27      3.88 o
  -1  10  10        6.54       17.40      3.13 o
   0  10  10        6.03        4.44      1.75 o
   1  10  10       99.99      105.51      7.95 o
   2  10  10       37.17       36.92      2.94 o
   3  10  10        5.55        7.01      1.19 o
   4  10  10       36.50       36.30      2.38 o
   5  10  10        5.12        8.51      1.13 o
   6  10  10       44.61       44.06      4.69 o
   7  10  10        2.19        2.38      1.19 o
   8  10  10       18.60       21.03      6.32 o
   9  10  10        4.42       10.70      5.01 o
  10  10  10        5.25       16.83      5.82 o
  -2  11  10        0.08        2.94      2.38 o
  -1  11  10       20.15       33.92      5.01 o
   0  11  10        2.77        1.44      1.63 o
   1  11  10       10.64        8.95      2.19 o
   2  11  10       26.74       21.53      2.69 o
   3  11  10        6.17        6.07      2.19 o
   4  11  10       13.08       11.33      1.94 o
   5  11  10       32.56       28.04      3.38 o
   6  11  10        3.01       10.83      2.88 o
   7  11  10       35.47       33.29      5.51 o
   8  11  10       16.04       17.59      5.70 o
   9  11  10        0.07        1.25      3.25 o
  10  11  10       26.85       36.36     13.64 o
  -1  12  10        5.49       21.53      6.57 o
   0  12  10        5.57        8.45      4.13 o
   1  12  10        1.12        3.75      3.00 o
   2  12  10       25.25       33.36      6.45 o
   3  12  10       17.76       22.22      4.44 o
   4  12  10        9.25        6.01      3.19 o
   5  12  10        0.01        1.13      1.94 o
   6  12  10       24.38       17.96      3.00 o
   7  12  10        6.50        6.38      2.13 o
   8  12  10        3.35        3.38      3.50 o
   9  12  10        0.74        7.13      5.44 o
   1  13  10       22.82       29.73      5.07 o
   2  13  10        0.77        1.94      2.82 o
   3  13  10        0.00       -1.38      3.00 o
   4  13  10       46.06       62.58     13.39 o
   5  13  10        9.69        4.32      2.75 o
   6  13  10        0.17       -1.75      1.75 o
   7  13  10        0.56        1.56      2.13 o
   8  13  10        2.22        8.32      5.01 o
   4  14  10        2.36        9.95      3.63 o
   5  14  10       32.60       50.44     12.70 o
   6  14  10        9.66        9.95      5.76 o
  -5  -8  11       22.85       27.60     10.39 o
  -4  -8  11       27.30       44.68      8.57 o
  -2  -8  11       47.94       60.33     11.70 o
  -1  -8  11        0.84       -0.94      3.13 o
   0  -8  11       19.38       25.78      9.95 o
  -6  -7  11        1.05        0.00      2.13 o
  -5  -7  11        2.56        5.63      4.19 o
  -4  -7  11        3.25        5.44      3.19 o
  -2  -7  11       22.20       26.41      6.88 o
  -1  -7  11        1.81        5.19      3.07 o
   0  -7  11        1.38        3.25      4.32 o
   1  -7  11       36.92       51.07     14.21 o
   2  -7  11        8.93       13.96      4.63 o
  -7  -6  11       10.27       14.27      4.51 o
  -6  -6  11       80.61       90.81     23.41 o
  -5  -6  11       20.75       22.59      6.32 o
  -4  -6  11        5.71        3.38      2.88 o
  -3  -6  11        3.41       12.39      3.94 o
  -2  -6  11       80.05       83.55     16.02 o
  -1  -6  11       89.42      127.23     27.41 o
   0  -6  11        9.52       13.20      4.19 o
   1  -6  11        3.35        0.88      3.00 o
   2  -6  11       28.01       39.68     10.58 o
   3  -6  11       10.98       11.45      6.32 o
  -7  -5  11       41.36       48.94     13.20 o
  -6  -5  11       21.06       20.03      6.45 o
  -5  -5  11        0.48        9.39      4.38 o
  -4  -5  11        2.71        3.19      2.82 o
  -3  -5  11        4.35        3.69      2.63 o
  -2  -5  11       27.59       26.03      5.26 o
  -1  -5  11       20.15       25.91      4.63 o
   0  -5  11        1.07        0.94      2.50 o
   1  -5  11       11.47        8.45      3.63 o
   2  -5  11        6.58       -0.25      3.07 o
   3  -5  11        2.54       12.33      4.88 o
   4  -5  11       30.16       45.87     14.39 o
   5  -5  11        1.19        7.64      7.01 o
  -8  -4  11       45.53       42.99     15.46 o
  -7  -4  11       33.46       30.67     10.45 o
  -6  -4  11       63.96       80.73     17.27 o
  -5  -4  11       33.46       40.62      8.45 o
  -4  -4  11      145.28      157.15     20.09 o
  -3  -4  11        2.63       -1.00      2.50 o
  -2  -4  11       55.75       49.19      4.13 o
  -1  -4  11       54.79       57.70      5.07 o
   0  -4  11        7.01        8.39      1.56 o
   1  -4  11        1.15       -0.06      1.19 o
   2  -4  11       13.82        9.20      3.57 o
   3  -4  11        1.97       -1.19      3.38 o
   4  -4  11        7.55        8.39      4.19 o
   5  -4  11        3.24        8.89      4.76 o
   6  -4  11        0.51       13.64      6.82 o
  -8  -3  11       11.58       20.90      6.70 o
  -7  -3  11       20.89       22.34      7.38 o
  -6  -3  11        2.76        5.38      5.32 o
  -5  -3  11      199.83      193.69     31.85 o
  -4  -3  11       49.78       51.51      7.20 o
  -3  -3  11        1.16       -2.82      3.63 o
  -2  -3  11        2.64        3.19      1.13 o
  -1  -3  11       78.74       90.56      5.95 o
   0  -3  11       40.02       42.43      3.44 o
   1  -3  11        0.84        8.51      3.32 o
   2  -3  11        0.03        1.38      4.01 o
   3  -3  11        0.70       10.08      4.51 o
   4  -3  11        3.53       11.58      5.13 o
   5  -3  11        5.27        1.31      3.69 o
   6  -3  11       26.61       38.18     12.89 o
  -8  -2  11        2.15       12.27      5.95 o
  -7  -2  11        2.97        1.06      4.57 o
  -6  -2  11        2.65       17.77      7.95 o
  -5  -2  11        3.96        3.00      1.63 o
  -4  -2  11        6.90        4.57      1.63 o
  -3  -2  11        0.04        1.88      2.57 o
  -2  -2  11       17.82       21.28      2.07 o
  -1  -2  11        0.07        0.81      1.06 o
   0  -2  11        0.84       10.08      3.82 o
   1  -2  11        6.32       17.65      3.63 o
   2  -2  11      226.69      238.19     21.15 o
   3  -2  11        5.40        5.32      3.19 o
   4  -2  11       17.17       14.39      4.88 o
   5  -2  11       27.47       42.81      9.70 o
   6  -2  11        0.05        0.75      3.94 o
   7  -2  11        7.38       10.76      5.63 o
  -8  -1  11        0.09       10.26      6.01 o
  -7  -1  11        7.36        7.13      4.26 o
  -6  -1  11       33.89       33.48      7.95 o
  -5  -1  11        0.29        1.06      1.75 o
  -4  -1  11      226.70      202.02     15.02 o
  -3  -1  11       56.20       50.50      5.82 o
  -2  -1  11      108.97       96.88      4.76 o
  -1  -1  11        1.12       -0.50      2.19 o
   0  -1  11       13.03       10.58      3.57 o
   1  -1  11       11.00        7.26      2.07 o
   2  -1  11        0.53        1.06      2.88 o
   3  -1  11       41.27       34.04      5.32 o
   4  -1  11       11.74       18.02      4.88 o
   5  -1  11        9.86       20.84      5.95 o
   6  -1  11       25.65       30.42      7.07 o
   7  -1  11        0.41       -5.44      5.44 o
   8  -1  11        0.02       -6.01      6.01 o
  -8   0  11        0.05       -1.50      4.19 o
  -7   0  11       23.44       30.35      8.26 o
  -6   0  11       46.73       49.06      9.95 o
  -5   0  11       25.99       36.74      5.95 o
  -4   0  11        8.55        8.95      1.75 o
  -3   0  11       54.00       61.77      6.20 o
  -2   0  11        0.29        2.75      2.57 o
  -1   0  11      194.70      165.16     10.39 o
   0   0  11       20.43       25.28      3.94 o
   1   0  11       12.92       13.27      2.69 o
   2   0  11       33.45       30.35      3.94 o
   3   0  11      106.56      107.20      8.45 o
   4   0  11      181.81      169.97     15.21 o
   5   0  11       20.89       25.22      4.57 o
   6   0  11       70.14       60.39     10.76 o
   7   0  11       17.60       22.03      7.13 o
   8   0  11        0.91       13.83      7.45 o
  -8   1  11        3.32       11.39      6.01 o
  -7   1  11        0.22        0.25      5.44 o
  -6   1  11       12.90       11.01      5.01 o
  -5   1  11       43.08       53.01      8.70 o
  -4   1  11       44.09       37.17      3.32 o
  -3   1  11       37.17       31.10      4.69 o
  -2   1  11        5.63        4.57      0.50 o
   0   1  11        8.15        1.81      3.13 o
   1   1  11       27.65       31.60      3.75 o
   2   1  11        0.01       -2.50      3.38 o
   3   1  11        8.36        9.89      3.13 o
   4   1  11        8.08        9.76      3.19 o
   5   1  11      254.71      260.72     27.16 o
   6   1  11       33.50       32.04      5.32 o
   7   1  11        1.77        5.51      5.26 o
   8   1  11      123.01      149.95     34.17 o
   9   1  11        0.63        5.76      6.13 o
  -7   2  11        7.02        9.26      4.76 o
  -6   2  11        3.17        5.63      3.69 o
  -5   2  11       50.09       48.69      7.38 o
  -4   2  11       11.72       12.33      1.38 o
  -3   2  11       17.05       15.77      1.63 o
  -2   2  11      300.86      317.54     12.45 o
  -1   2  11       42.83       47.44      5.01 o
   0   2  11        3.20        1.31      2.13 o
   1   2  11      107.47      121.97      7.89 o
   2   2  11       21.11       24.59      2.25 o
   3   2  11      329.96      327.37     18.52 o
   4   2  11       41.56       49.69      4.88 o
   5   2  11      738.32      744.55     61.52 o
   6   2  11       78.92       64.46      8.07 o
   7   2  11      265.86      266.10     43.37 o
   8   2  11       31.23       24.59      8.01 o
   9   2  11       51.49       55.01     15.52 o
  -7   3  11        0.56        4.51      6.01 o
  -6   3  11        1.29        8.01      3.82 o
  -5   3  11        4.08        1.63      3.57 o
  -4   3  11        1.93        6.13      3.25 o
  -3   3  11       22.95       25.53      2.07 o
  -2   3  11       85.65       89.99      4.69 o
  -1   3  11      988.29      994.81     36.67 o
   0   3  11       78.11       78.10      4.57 o
   1   3  11      180.21      170.60      5.88 o
   2   3  11      244.85      227.61      7.57 o
   3   3  11        6.89       12.58      1.63 o
   4   3  11       27.05       28.85      2.25 o
   5   3  11        1.34        1.88      1.50 o
   6   3  11      328.40      301.65     22.09 o
   7   3  11       28.40       33.23      6.51 o
   8   3  11       40.03       32.92      7.20 o
   9   3  11        4.32        5.70      4.26 o
  10   3  11       49.37       62.14     21.72 o
  -7   4  11        1.47        9.26      6.57 o
  -6   4  11        3.71        9.07      4.44 o
  -5   4  11      126.27      135.12     25.22 o
  -4   4  11       66.44       74.47      8.95 o
  -3   4  11      217.14      194.51     20.59 o
  -2   4  11       39.41       46.37      3.07 o
  -1   4  11      339.70      365.67     14.14 o
   0   4  11      415.41      404.91     12.77 o
   1   4  11        5.82        8.32      1.44 o
   2   4  11      211.45      208.59      7.13 o
   3   4  11       30.17       28.73      1.69 o
   4   4  11       38.80       34.92      1.94 o
   5   4  11      211.50      204.46      9.89 o
   6   4  11       10.97        7.57      1.69 o
   7   4  11      151.77      147.19     16.27 o
   8   4  11        0.00        3.32      4.32 o
   9   4  11       23.81       17.65      6.45 o
  10   4  11        2.45       11.77      6.26 o
  -6   5  11        0.13       -3.57      3.75 o
  -5   5  11      161.16      156.02     33.48 o
  -4   5  11       29.61       37.42      8.01 o
  -3   5  11       24.90       24.09      2.82 o
  -2   5  11      172.68      178.61     10.95 o
  -1   5  11       26.82       34.17      1.75 o
   0   5  11      151.34      146.44      5.07 o
   1   5  11      342.88      339.64     10.70 o
   2   5  11      169.85      162.59      5.76 o
   3   5  11      491.75      498.47     15.33 o
   4   5  11      197.72      194.57      6.63 o
   5   5  11       32.67       26.41      1.88 o
   6   5  11      186.24      189.56     11.58 o
   7   5  11       11.40        7.64      3.69 o
   8   5  11       87.49       83.61     14.39 o
   9   5  11        5.31        9.64      4.07 o
  10   5  11        6.48        4.32      3.50 o
  -6   6  11        0.03       11.77      4.88 o
  -5   6  11        4.18        4.63      5.32 o
  -4   6  11       16.12       21.09      5.51 o
  -3   6  11      126.61      122.41     15.90 o
  -2   6  11       25.32       24.91      2.19 o
  -1   6  11        3.19       10.26      2.13 o
   0   6  11       11.49       10.33      1.06 o
   1   6  11       21.58       21.09      1.25 o
   2   6  11      129.05      127.67      5.76 o
   3   6  11      260.87      247.08      8.01 o
   4   6  11      510.52      483.08     17.65 o
   5   6  11       25.98       25.28      1.63 o
   6   6  11       19.94       26.28      4.32 o
   7   6  11        0.55        5.76      3.19 o
   8   6  11       45.22       47.88      8.64 o
   9   6  11        9.48        6.95      3.32 o
  10   6  11        0.15       -1.25      3.13 o
  -5   7  11        7.03        5.82      3.82 o
  -4   7  11        9.24        6.32      4.82 o
  -3   7  11       20.61       10.39      4.63 o
  -2   7  11       66.33       66.34      4.38 o
  -1   7  11       72.38       62.90      4.32 o
   0   7  11       22.10       20.34      1.25 o
   1   7  11      122.32      115.65      4.01 o
   2   7  11        0.61       -1.25      1.25 o
   3   7  11       14.87       17.59      1.50 o
   4   7  11      117.54      122.41      5.01 o
   5   7  11        7.82        6.51      1.00 o
   6   7  11       58.37       62.71      5.01 o
   7   7  11       45.82       41.49      6.32 o
   8   7  11       28.51       32.42      7.07 o
   9   7  11        5.84       -1.13      3.50 o
  10   7  11       63.71       60.20     11.20 o
  -4   8  11        0.19        0.25      3.13 o
  -3   8  11        7.40        6.01      4.19 o
  -2   8  11        0.31        2.13      2.00 o
  -1   8  11        7.05        5.26      1.38 o
   0   8  11       52.84       50.94      3.44 o
   1   8  11       90.50       83.61      4.57 o
   2   8  11      158.88      145.38      6.32 o
   3   8  11       97.89       88.93      4.63 o
   4   8  11      162.75      153.70      7.64 o
   5   8  11       61.00       68.40      4.44 o
   6   8  11      209.66      191.63     11.64 o
   7   8  11        4.41        8.57      2.32 o
   8   8  11       11.30        5.26      2.00 o
   9   8  11        7.47        4.94      2.63 o
  10   8  11        0.00        4.82      2.50 o
  -4   9  11        2.74        3.19      5.26 o
  -3   9  11        8.67        5.51      4.19 o
  -2   9  11       63.13       49.06      7.95 o
  -1   9  11        0.01       -1.19      2.13 o
   0   9  11      410.62      386.14     27.29 o
   1   9  11       23.52       19.71      1.75 o
   2   9  11      202.05      173.54      8.14 o
   3   9  11      225.69      225.99     11.77 o
   4   9  11       42.87       42.18      2.94 o
   5   9  11      128.95      123.73      7.51 o
   6   9  11        0.09        0.44      1.38 o
   7   9  11       36.19       32.73      4.26 o
   8   9  11       64.02       69.47     10.70 o
   9   9  11       71.43       69.72     16.08 o
  10   9  11       25.45       36.86      7.51 o
  -3  10  11        3.13        4.94      4.69 o
  -2  10  11        0.78        2.82      2.82 o
  -1  10  11        6.61        8.51      2.32 o
   0  10  11        3.09        2.25      1.63 o
   1  10  11       22.21       25.10      3.00 o
   2  10  11       28.13       27.41      2.38 o
   3  10  11       40.80       42.43      3.00 o
   4  10  11       16.14       16.96      1.75 o
   5  10  11       17.13       21.34      2.57 o
   6  10  11       21.27       25.03      4.94 o
   7  10  11       10.79       13.89      4.07 o
   8  10  11       12.58       18.27      5.76 o
   9  10  11        2.06        2.50      4.76 o
  10  10  11        2.12       18.09      8.01 o
  -2  11  11        0.00        5.07      2.94 o
  -1  11  11        0.19        2.82      2.25 o
   0  11  11        4.55        1.19      1.75 o
   1  11  11        0.03        0.94      1.50 o
   2  11  11        1.59       -1.69      1.69 o
   3  11  11       32.92       38.49      4.69 o
   4  11  11       18.00       12.52      2.25 o
   5  11  11        3.82        2.82      1.56 o
   6  11  11        3.79        4.19      2.00 o
   7  11  11       31.24       39.36      8.70 o
   8  11  11        3.40        8.32      4.57 o
   9  11  11        0.55        1.63      3.13 o
   0  12  11        1.21        2.44      3.63 o
   1  12  11        0.86        3.88      2.38 o
   2  12  11       22.29       30.54      5.82 o
   3  12  11       42.89       37.61      6.26 o
   4  12  11        0.00        1.69      2.00 o
   5  12  11        3.16        2.50      2.13 o
   6  12  11        5.71       13.89      3.00 o
   7  12  11       22.09       26.47      5.88 o
   8  12  11        0.87       -0.75      3.13 o
   2  13  11        1.14        4.57      2.38 o
   3  13  11        0.31       -0.19      2.13 o
   4  13  11       33.41       37.42      7.51 o
   5  13  11        0.54        1.63      1.81 o
   6  13  11       12.34       14.71      3.07 o
   7  13  11        0.01        7.20      2.25 o
  -4  -7  12        0.04        2.25      4.44 o
  -3  -7  12        1.11        5.57      3.13 o
  -2  -7  12        0.03       -2.94      2.94 o
  -1  -7  12        0.50        1.06      3.25 o
   0  -7  12        4.47        9.39      4.01 o
  -6  -6  12        0.30        2.88      3.50 o
  -5  -6  12        9.61       10.14      4.26 o
  -4  -6  12        2.27       -0.88      4.07 o
  -3  -6  12        6.37        0.06      2.63 o
  -2  -6  12       39.07       44.50     10.70 o
  -1  -6  12       23.97       24.41      6.57 o
   0  -6  12        3.37        3.32      3.07 o
   1  -6  12       67.20       91.68     27.54 o
   2  -6  12       11.10        8.20      4.63 o
  -6  -5  12        1.87        4.32      4.88 o
  -5  -5  12        4.36        8.45      5.07 o
  -4  -5  12        1.25        2.63      3.13 o
  -3  -5  12        5.26        4.57      4.01 o
  -2  -5  12        6.82        1.19      3.75 o
  -1  -5  12        0.08        1.63      3.07 o
   0  -5  12        0.45       -0.13      2.50 o
   1  -5  12        0.90        0.19      3.57 o
   2  -5  12        0.46       -1.69      3.38 o
   3  -5  12        7.01       22.72      8.57 o
   4  -5  12        0.20        3.19      5.13 o
  -7  -4  12        0.25       -4.63      4.63 o
  -6  -4  12        8.28       10.89      4.63 o
  -5  -4  12       18.44       11.39      4.01 o
  -4  -4  12       13.36       11.89      4.94 o
  -3  -4  12        2.04        6.63      3.07 o
  -2  -4  12       14.06       10.58      3.44 o
  -1  -4  12       12.02       15.90      4.69 o
   0  -4  12        0.00        6.01      3.07 o
   1  -4  12       10.81       29.16      7.26 o
   2  -4  12        0.17        7.13      5.01 o
   3  -4  12       19.88       23.78      7.26 o
   4  -4  12        3.48       11.01      7.13 o
   5  -4  12       14.19       23.97      9.64 o
  -7  -3  12        0.05        1.44      3.82 o
  -6  -3  12        2.74        9.26      4.26 o
  -5  -3  12       48.02       59.14     13.39 o
  -4  -3  12       17.78       28.10      6.38 o
  -3  -3  12       24.18       30.42      5.19 o
  -1  -3  12       52.50       46.69      4.07 o
   0  -3  12        3.01       -0.94      2.44 o
   1  -3  12      183.57      200.26     25.72 o
   2  -3  12        3.86       -3.00      3.00 o
   3  -3  12       24.80       41.37      9.20 o
   4  -3  12       51.21       63.71     14.08 o
   5  -3  12        7.40       12.33      7.20 o
   6  -3  12       46.40       62.08     22.22 o
  -7  -2  12        0.50        1.56      3.69 o
  -6  -2  12        0.03        2.44      3.63 o
  -5  -2  12       49.45       42.93      8.95 o
  -4  -2  12       72.03       82.11     14.58 o
  -3  -2  12       39.86       34.30      5.32 o
  -2  -2  12        6.48        7.07      1.13 o
  -1  -2  12       37.48       34.48      3.13 o
   0  -2  12       15.66        8.07      4.07 o
   1  -2  12       28.56       27.22      3.07 o
   2  -2  12       44.47       41.18      6.01 o
   3  -2  12        2.97       11.70      4.69 o
   4  -2  12       23.56       12.89      4.63 o
   5  -2  12       24.25       39.05      9.95 o
   6  -2  12        3.48        4.44      4.44 o
  -7  -1  12        5.78        6.82      4.51 o
  -6  -1  12        0.82       -2.94      3.25 o
  -5  -1  12       65.07       69.09     13.58 o
  -4  -1  12        5.89        8.14      2.07 o
  -3  -1  12       25.34       29.35      4.82 o
  -2  -1  12       23.42       31.10      5.51 o
  -1  -1  12       46.84       34.80      4.57 o
   0  -1  12        7.41        8.20      3.75 o
   1  -1  12        0.33        0.50      2.57 o
   2  -1  12       16.77       15.15      4.63 o
   3  -1  12        0.97        8.39      3.44 o
   4  -1  12        4.37        4.57      4.38 o
   5  -1  12        0.37        3.44      5.01 o
   6  -1  12        7.46        7.26      4.07 o
   7  -1  12        9.73       21.72      8.51 o
  -7   0  12       24.64       30.92     10.01 o
  -6   0  12        6.53        2.75      4.94 o
  -5   0  12       11.67       15.71      5.82 o
  -4   0  12        8.18       11.14      3.50 o
  -3   0  12      149.97      155.46     17.46 o
  -2   0  12      389.92      368.42     30.79 o
  -1   0  12        0.95       -2.57      2.57 o
   0   0  12       22.34       26.60      4.57 o
   1   0  12        1.18       -2.38      2.38 o
   2   0  12        8.13       10.70      4.38 o
   3   0  12        0.23        5.13      4.13 o
   4   0  12        5.12        5.63      3.19 o
   5   0  12       41.37       47.88      7.89 o
   6   0  12        0.27        2.00      3.38 o
   7   0  12       12.48       11.89      6.38 o
   8   0  12        2.85       17.84      9.01 o
  -7   1  12        3.80        7.32      4.32 o
  -6   1  12       21.58       28.91      7.07 o
  -5   1  12       20.96       23.84      5.70 o
  -4   1  12        6.54       15.96      4.94 o
  -3   1  12      141.53      113.59     12.83 o
  -2   1  12       71.88       71.47      7.89 o
  -1   1  12      408.12      349.46     22.59 o
   0   1  12        2.99        6.95      2.63 o
   1   1  12      143.36      111.52      8.45 o
   2   1  12       16.67       13.96      2.44 o
   3   1  12        7.74        6.32      3.75 o
   4   1  12      113.67      125.60     14.46 o
   5   1  12       30.04       41.37      5.95 o
   6   1  12       19.86       18.59      5.01 o
   7   1  12        8.67       12.83      6.01 o
   8   1  12       30.03       34.55     10.64 o
  -7   2  12       12.95       12.95      5.13 o
  -6   2  12       22.02       29.48      8.82 o
  -5   2  12        8.61       15.90      5.70 o
  -4   2  12        5.96        0.06      4.13 o
  -3   2  12       36.30       38.05      3.44 o
  -2   2  12       17.32       17.02      1.56 o
  -1   2  12      228.54      218.29     15.08 o
   0   2  12      165.59      151.32     10.95 o
   1   2  12      166.40      148.45     10.26 o
   2   2  12      290.83      282.12     18.52 o
   3   2  12       62.10       51.38      6.07 o
   4   2  12        2.99       -2.57      3.88 o
   5   2  12      120.24      106.52     11.83 o
   6   2  12        4.07        6.82      4.63 o
   7   2  12       15.66       15.52      5.01 o
   8   2  12        0.73       19.96      7.13 o
   9   2  12        0.41       10.83      6.88 o
  -7   3  12       40.51       69.84     24.47 o
  -6   3  12        5.46        4.69      4.13 o
  -5   3  12       25.17       25.72      7.51 o
  -4   3  12       35.83       47.31      7.07 o
  -3   3  12       85.99       96.31     11.14 o
  -2   3  12        7.07        5.44      1.06 o
  -1   3  12      972.05      935.92     41.12 o
   0   3  12       31.52       29.29      3.63 o
   1   3  12      291.99      250.83     10.33 o
   2   3  12      181.39      174.17      8.45 o
   3   3  12      120.35       85.49      4.88 o
   4   3  12       67.18       66.09      4.69 o
   5   3  12       72.85       69.40      5.51 o
   6   3  12       23.21       31.10      5.95 o
   7   3  12       22.40       26.28      6.95 o
   8   3  12       79.23       78.35     16.83 o
   9   3  12        1.86        9.45      4.76 o
  -6   4  12       70.94      101.07     26.16 o
  -5   4  12       76.81       70.28     14.96 o
  -4   4  12       43.64       45.87      9.45 o
  -3   4  12       55.28       45.94      6.45 o
  -2   4  12       30.97       31.04      3.00 o
  -1   4  12        2.30        1.19      1.31 o
   0   4  12       55.17       55.20      4.94 o
   1   4  12        9.92       13.20      2.19 o
   2   4  12       12.63       16.90      2.07 o
   3   4  12      452.16      404.72     18.27 o
   4   4  12      108.02      103.70      6.95 o
   5   4  12      235.96      205.33     15.40 o
   6   4  12        2.07        3.19      1.50 o
   7   4  12       40.96       50.50      9.58 o
   8   4  12       37.02       38.24      9.76 o
   9   4  12        6.31       13.52      6.76 o
  -6   5  12        0.01       -0.69      3.94 o
  -5   5  12       14.45       24.78      8.01 o
  -4   5  12       98.50      105.39     20.28 o
  -3   5  12       61.36       89.99     12.64 o
  -2   5  12        2.49        4.01      1.19 o
  -1   5  12      213.37      203.83      9.95 o
   0   5  12        9.19        9.64      1.69 o
   1   5  12      530.90      504.10     31.98 o
   2   5  12        8.03        6.70      1.88 o
   3   5  12       44.10       42.12      3.00 o
   4   5  12       12.45       12.08      2.13 o
   5   5  12        9.86        7.82      1.50 o
   6   5  12       53.19       41.49      3.63 o
   7   5  12       60.72       66.40     11.77 o
   8   5  12       48.02       60.39     13.96 o
   9   5  12       77.02       63.65     19.15 o
  -5   6  12       37.36       34.48     10.64 o
  -4   6  12        0.38       -1.06      3.44 o
  -3   6  12      181.54      185.06     30.54 o
  -2   6  12        1.97        3.07      1.13 o
  -1   6  12       19.18       19.15      1.63 o
   0   6  12      108.78       95.94      5.01 o
   1   6  12        5.61        6.07      1.38 o
   2   6  12       37.28       35.30      2.69 o
   3   6  12       69.57       55.64      3.25 o
   4   6  12       21.63       20.34      2.00 o
   5   6  12      131.30      119.91      9.07 o
   6   6  12       38.42       33.42      3.00 o
   7   6  12        4.20        5.26      2.88 o
   8   6  12       13.31       11.14      3.88 o
   9   6  12       21.75       19.09      6.76 o
  10   6  12        6.21        1.31      2.94 o
  -5   7  12        0.46        6.57      5.76 o
  -4   7  12        4.53       10.08      4.94 o
  -3   7  12       17.28       13.71      5.51 o
  -2   7  12        2.00        4.13      2.19 o
  -1   7  12        0.05        0.50      1.44 o
   0   7  12       58.09       62.96      4.07 o
   1   7  12      438.25      401.28     23.72 o
   2   7  12      257.80      258.65     12.58 o
   3   7  12      280.67      256.90     15.46 o
   4   7  12       26.43       30.10      2.38 o
   5   7  12        0.44       -0.75      1.25 o
   6   7  12       14.12       17.59      3.44 o
   7   7  12        0.04        2.82      2.82 o
   8   7  12       10.10       12.83      4.51 o
   9   7  12       16.42       17.21      6.32 o
  10   7  12       18.93       14.71      6.13 o
  -4   8  12        0.93        4.13      3.57 o
  -3   8  12        1.39        6.57      4.63 o
  -2   8  12        2.57        1.19      1.94 o
  -1   8  12       45.66       42.87      5.44 o
   0   8  12       15.25       18.84      2.57 o
   1   8  12      152.63      154.14      8.14 o
   2   8  12        0.01        0.13      0.81 o
   3   8  12      105.41      100.32      6.26 o
   4   8  12      101.65       92.18      5.76 o
   5   8  12        9.01        9.89      1.50 o
   6   8  12       57.92       62.83      6.07 o
   7   8  12        8.58        3.94      1.88 o
   8   8  12        0.33       -0.44      1.44 o
   9   8  12       16.26       18.84      4.69 o
  10   8  12        7.34        8.51      3.57 o
  -3   9  12        0.02        5.01      3.25 o
  -2   9  12       57.60       55.32      9.14 o
  -1   9  12        1.74        6.20      2.63 o
   0   9  12      100.66       98.07     11.64 o
   1   9  12       14.41       13.33      1.56 o
   2   9  12        3.85        2.75      1.00 o
   3   9  12        0.06        1.56      0.88 o
   4   9  12        3.48        3.82      1.19 o
   5   9  12       50.51       50.75      4.88 o
   6   9  12       13.70       13.39      2.38 o
   7   9  12       19.59       17.65      3.50 o
   8   9  12        4.31        2.13      1.94 o
   9   9  12        6.81       -1.13      3.32 o
  -2  10  12        1.60       -2.38      2.38 o
  -1  10  12        3.37        3.07      2.13 o
   0  10  12        0.63        1.06      1.75 o
   1  10  12       26.11       21.53      3.44 o
   2  10  12        0.14        1.88      1.19 o
   3  10  12      256.10      240.44     22.53 o
   4  10  12       18.56       24.34      2.82 o
   5  10  12        0.10       -0.69      1.13 o
   6  10  12      132.19      110.33     23.72 o
   7  10  12        1.32        3.63      2.88 o
   8  10  12       19.52       17.96      6.45 o
   9  10  12        0.45       -1.38      4.44 o
  -1  11  12        0.00       -2.44      2.63 o
   0  11  12       32.99       33.36      7.64 o
   1  11  12        0.11        0.63      1.75 o
   2  11  12       28.84       30.98      5.38 o
   3  11  12       32.83       35.48      4.82 o
   4  11  12       10.59       14.08      3.25 o
   5  11  12        5.39        5.95      1.94 o
   6  11  12       19.01       23.22      6.13 o
   7  11  12        5.64        3.44      2.69 o
   8  11  12        4.61       10.26      5.01 o
   9  11  12        3.05        4.76      3.82 o
   0  12  12        0.71        6.70      3.38 o
   1  12  12        1.00       10.83      3.00 o
   2  12  12       43.68       51.00     11.14 o
   3  12  12        8.31       13.89      4.19 o
   4  12  12       19.26       22.03      3.50 o
   5  12  12        3.96        5.95      2.32 o
   6  12  12       19.85       19.53      4.88 o
   7  12  12       18.60       26.28      7.70 o
   8  12  12        7.22       10.45      5.01 o
   3  13  12        1.29        6.01      3.13 o
   4  13  12       15.35       11.83      3.07 o
   5  13  12        1.04        1.50      1.63 o
   6  13  12        0.00        1.25      2.07 o
  -4  -6  13        0.00        6.76      4.26 o
  -3  -6  13        0.71        1.81      3.44 o
  -2  -6  13       39.25       33.48      7.07 o
  -1  -6  13        1.09        8.07      3.94 o
   0  -6  13       74.28       78.73     14.46 o
   1  -6  13        2.47        4.88      5.32 o
  -5  -5  13        1.89       11.14      5.38 o
  -4  -5  13        0.21        0.31      4.26 o
  -3  -5  13        0.44        3.44      3.32 o
  -2  -5  13        4.52        7.51      3.82 o
  -1  -5  13        0.67        4.76      3.38 o
   0  -5  13        7.12        4.51      3.63 o
   1  -5  13        6.60       15.33      6.63 o
   2  -5  13        1.07       14.08      6.01 o
  -6  -4  13        0.21        5.19      4.01 o
  -5  -4  13        1.19       -2.25      3.13 o
  -4  -4  13        1.97        9.76      3.94 o
  -3  -4  13        0.94        3.57      4.26 o
  -1  -4  13        1.44        5.13      4.57 o
   0  -4  13       14.90       22.59      6.76 o
   1  -4  13        6.76       14.27      5.57 o
   2  -4  13        1.60        2.50      3.69 o
   3  -4  13        0.52        5.07      4.44 o
   4  -4  13        0.08       -4.32      4.32 o
  -6  -3  13        0.31       10.95      4.13 o
  -5  -3  13        0.18       -0.81      3.57 o
  -4  -3  13        2.90       12.95      5.19 o
  -3  -3  13        2.51        2.07      4.07 o
  -1  -3  13        1.75       -0.88      2.63 o
   0  -3  13        7.67        8.82      3.32 o
   1  -3  13       41.02       41.62      8.64 o
   2  -3  13       10.30        4.19      4.01 o
   3  -3  13       27.22       27.47      7.20 o
   4  -3  13       25.93       41.62     13.33 o
   5  -3  13        1.81       14.14      6.95 o
  -6  -2  13        3.68       -3.63      3.63 o
  -5  -2  13        4.15       -1.38      3.38 o
  -4  -2  13        4.13        1.13      4.13 o
  -3  -2  13        2.20        7.51      3.69 o
  -2  -2  13      121.80      116.72     19.84 o
  -1  -2  13        9.65       10.39      4.13 o
   0  -2  13        3.63        2.25      3.88 o
   1  -2  13       97.72       98.25     13.52 o
   2  -2  13        0.93        0.63      4.57 o
   3  -2  13        0.98        5.32      3.63 o
   4  -2  13       22.53       28.73      7.13 o
   5  -2  13        0.00       -1.88      4.38 o
   6  -2  13       20.24       30.35     12.83 o
  -6  -1  13        0.01        3.88      4.26 o
  -5  -1  13       19.70       16.96      5.32 o
  -4  -1  13        0.90       -1.25      3.94 o
  -3  -1  13        0.11       15.77      5.01 o
  -2  -1  13       80.99       62.71      8.89 o
  -1  -1  13       44.88       48.44      7.13 o
   0  -1  13        0.21        1.44      2.57 o
   1  -1  13       31.50       25.41      4.38 o
   2  -1  13        1.20       11.39      3.32 o
   3  -1  13       17.97       22.84      6.26 o
   4  -1  13        1.86        2.50      3.57 o
   5  -1  13       11.98        5.63      4.01 o
   6  -1  13       30.46       38.36     11.95 o
  -6   0  13        8.77       14.14      5.88 o
  -5   0  13       23.47       34.92      8.57 o
  -4   0  13       16.04       24.78      6.20 o
  -3   0  13        3.35        2.63      3.88 o
  -2   0  13       60.50       60.33      7.70 o
   0   0  13        0.23        2.13      2.69 o
   1   0  13        4.65        6.13      2.94 o
   2   0  13       59.75       67.03      5.88 o
   3   0  13       33.03       32.17      5.57 o
   4   0  13       28.22       30.48      7.20 o
   5   0  13        5.30       11.33      5.57 o
   6   0  13       31.90       51.13     13.27 o
   7   0  13        4.04       -1.06      3.82 o
  -6   1  13        4.84       24.16      8.89 o
  -5   1  13        0.14        4.26      5.32 o
  -4   1  13       45.54       43.93      9.45 o
  -3   1  13       50.33       48.81      7.20 o
  -2   1  13       86.12       77.48      9.70 o
  -1   1  13       15.40       13.08      3.19 o
   0   1  13       69.30       73.03      9.14 o
   1   1  13        0.28        0.63      2.75 o
   2   1  13        0.74       -2.50      2.50 o
   3   1  13        0.05        4.13      3.00 o
   4   1  13       15.99       14.71      3.75 o
   5   1  13        0.56       -3.13      3.13 o
   6   1  13       18.53       14.83      5.38 o
   7   1  13       24.28       27.97     10.20 o
   8   1  13        2.03        0.38      4.19 o
  -6   2  13       23.38       17.02      6.45 o
  -5   2  13        2.17        1.06      3.38 o
  -4   2  13       24.32       29.23      6.57 o
  -3   2  13       28.68       40.99      6.38 o
  -2   2  13       82.57       80.23      6.32 o
  -1   2  13       43.05       47.19      4.01 o
   0   2  13       72.75       53.07      5.76 o
   1   2  13       57.77       48.19      5.88 o
   2   2  13       22.73       27.10      4.13 o
   3   2  13        5.30        3.07      2.88 o
   4   2  13       20.89       26.22      4.76 o
   5   2  13      108.71      103.45     14.08 o
   6   2  13        3.67       11.33      4.94 o
   7   2  13        0.71        2.38      3.57 o
   8   2  13        0.00        6.07      5.82 o
  -6   3  13        1.13        2.82      6.01 o
  -5   3  13       37.54       37.42      9.45 o
  -4   3  13        2.84        8.39      3.82 o
  -3   3  13      164.77      172.79     22.28 o
  -2   3  13       11.55       11.52      1.44 o
  -1   3  13      316.38      299.02     21.97 o
   0   3  13       37.89       35.17      4.76 o
   1   3  13      333.84      328.81     28.10 o
   2   3  13      247.87      233.81     19.90 o
   3   3  13      258.43      233.37     17.52 o
   4   3  13       56.19       58.08      5.13 o
   5   3  13        7.08        4.82      1.56 o
   6   3  13       37.98       27.10      6.76 o
   7   3  13       37.65       21.90      6.70 o
   8   3  13       50.25       44.87     13.83 o
  -6   4  13        3.25        6.70      6.38 o
  -5   4  13       20.68       34.11     11.52 o
  -4   4  13        0.48       -4.69      4.69 o
  -3   4  13       57.79       65.46     12.08 o
  -2   4  13        2.53        4.94      1.50 o
  -1   4  13        8.84        9.89      1.63 o
   0   4  13       29.79       29.35      4.38 o
   2   4  13        5.57        2.63      2.25 o
   3   4  13       77.98       71.09      5.82 o
   4   4  13      112.31      100.26      7.89 o
   5   4  13       81.05       66.34      5.38 o
   6   4  13        7.99       19.46      5.44 o
   7   4  13       21.35       22.91      6.13 o
   8   4  13        0.14       -3.19      4.69 o
   9   4  13        0.25        0.69      3.50 o
  -5   5  13      113.78      153.77     39.43 o
  -4   5  13       35.15       37.49      8.76 o
  -3   5  13       89.48       94.62     17.84 o
  -2   5  13        0.89        1.13      2.82 o
  -1   5  13        7.85        6.32      1.50 o
   0   5  13        4.56        4.69      1.81 o
   1   5  13       57.07       49.06      6.20 o
   2   5  13       55.64       57.76      5.95 o
   3   5  13      226.94      210.72     15.83 o
   4   5  13        3.31        5.38      1.50 o
   5   5  13       26.78       27.60      3.07 o
   6   5  13       13.38       12.89      3.50 o
   7   5  13       14.66        5.70      4.19 o
   8   5  13       11.46       11.70      5.07 o
   9   5  13        0.13        5.63      3.57 o
  -5   6  13       19.73        8.26      6.63 o
  -4   6  13       12.20       23.72      8.07 o
  -3   6  13        8.85       23.47      6.20 o
  -2   6  13        5.54        7.64      2.00 o
  -1   6  13       39.87       46.19      4.63 o
   0   6  13        2.58        2.07      1.00 o
   1   6  13      110.54      108.33      8.32 o
   2   6  13      158.43      163.40     17.27 o
   3   6  13       13.13        8.64      2.44 o
   4   6  13       26.23       25.35      2.69 o
   5   6  13        0.87        2.75      1.13 o
   6   6  13        8.98       18.65      4.82 o
   7   6  13        4.19        4.26      2.32 o
   8   6  13       17.12       12.20      4.82 o
   9   6  13        2.80        3.69      3.19 o
  -4   7  13        7.22        9.83      5.76 o
  -3   7  13        3.41        6.95      4.76 o
  -2   7  13        8.04       11.14      2.44 o
  -1   7  13       67.29       73.35      9.01 o
   0   7  13        3.31        7.01      1.88 o
   1   7  13        4.79        5.07      1.31 o
   2   7  13       32.15       32.36      3.00 o
   4   7  13       38.84       36.49      4.76 o
   5   7  13       20.25       20.65      2.69 o
   6   7  13        0.08        2.19      2.25 o
   7   7  13       16.77       24.34      6.01 o
   8   7  13       11.61       16.65      5.19 o
   9   7  13       22.54       21.72      6.01 o
  -3   8  13        4.98       11.83      5.57 o
  -2   8  13        4.19        8.57      2.38 o
  -1   8  13        0.06       -2.19      2.50 o
   0   8  13        3.33        5.82      1.88 o
   1   8  13        8.81        8.95      1.31 o
   2   8  13        3.18        2.75      1.06 o
   3   8  13       18.92       26.22      3.07 o
   4   8  13      121.97      111.33     14.27 o
   5   8  13       28.84       26.16      3.82 o
   6   8  13       16.72       20.53      3.38 o
   7   8  13       17.14       21.90      4.07 o
   8   8  13       22.24       15.15      3.44 o
   9   8  13        6.31        3.63      2.44 o
  -3   9  13        1.39       -1.13      3.50 o
  -2   9  13       20.28       32.36      6.76 o
  -1   9  13       12.04       21.40      4.32 o
   0   9  13        0.82       -1.00      1.44 o
   1   9  13        8.77       13.71      2.63 o
   2   9  13        0.08        2.07      1.25 o
   3   9  13        2.98        3.50      1.31 o
   4   9  13      154.60      155.52     17.96 o
   5   9  13       17.77       17.65      2.82 o
   6   9  13      227.27      226.24     33.98 o
   7   9  13        8.14       15.71      3.25 o
   8   9  13        0.53        1.69      2.25 o
   9   9  13        5.85        0.88      4.57 o
  -2  10  13        2.25        2.57      4.44 o
  -1  10  13       19.39       25.16      5.13 o
   0  10  13        4.49        6.70      2.69 o
   1  10  13       20.35       19.34      3.32 o
   2  10  13        5.98        8.01      2.25 o
   3  10  13        0.11       -0.13      1.13 o
   4  10  13       33.40       32.17      4.32 o
   5  10  13        8.24       15.27      2.88 o
   6  10  13      298.65      309.47     62.65 o
   7  10  13       69.17       83.49     19.21 o
   8  10  13        9.91        8.32      3.88 o
   0  11  13       21.43       22.47      5.95 o
   1  11  13       37.04       50.75     15.27 o
   2  11  13       30.27       28.54      7.89 o
   3  11  13       14.74       14.83      4.51 o
   4  11  13       36.40       41.24      7.01 o
   5  11  13        6.40       12.39      2.69 o
   6  11  13       10.08       21.90      7.45 o
   7  11  13        2.82       -0.13      3.82 o
   8  11  13        0.61        8.39      5.19 o
   1  12  13        7.94       10.83      5.70 o
   2  12  13       15.78       17.46      5.38 o
   3  12  13       26.04       42.62     11.77 o
   4  12  13        0.54        5.51      4.44 o
   5  12  13        3.25        3.69      2.19 o
   6  12  13       50.50       46.62      6.32 o
   7  12  13        0.54       -3.69      3.88 o
  -3  -5  14       31.26       35.36     12.77 o
  -1  -5  14       43.39       52.76     10.26 o
   0  -5  14       21.87       22.65      9.64 o
   1  -5  14       24.17       28.10     10.64 o
  -4  -4  14        0.03        2.57      3.69 o
  -3  -4  14       21.60       20.71      6.57 o
  -1  -4  14       21.29       28.22      9.39 o
   0  -4  14        0.79       -4.69      4.69 o
   1  -4  14        1.67       -3.63      3.63 o
   2  -4  14       11.81       12.45      6.51 o
  -5  -3  14        0.03        0.31      3.38 o
  -4  -3  14        4.87        7.64      4.01 o
  -3  -3  14        4.47        6.51      3.82 o
  -2  -3  14       24.43       35.61      8.32 o
  -1  -3  14        4.51       17.40      6.07 o
   0  -3  14        7.58        5.88      3.44 o
   1  -3  14       23.26       32.04      8.39 o
   2  -3  14        2.29        8.57      3.63 o
   3  -3  14        0.09       12.02      7.26 o
   4  -3  14       16.17       10.39      7.38 o
  -5  -2  14       10.22       21.90      6.95 o
  -4  -2  14        0.43        2.00      3.32 o
  -3  -2  14       10.47       14.58      5.63 o
  -2  -2  14        7.32       16.96      5.82 o
  -1  -2  14       53.82       61.27     14.21 o
   0  -2  14        1.79       14.14      5.63 o
   1  -2  14       11.21       15.27      6.07 o
   2  -2  14       16.76       17.52      3.75 o
   3  -2  14       30.58       47.25     12.52 o
   4  -2  14       13.64       31.04     10.20 o
   5  -2  14      131.77      178.67     61.39 o
  -6  -1  14        2.13       10.51      5.82 o
  -5  -1  14       14.85       11.70      4.82 o
  -4  -1  14       13.75       22.65      6.63 o
  -3  -1  14        0.69        2.44      4.88 o
  -2  -1  14        3.19       15.71      5.26 o
  -1  -1  14        6.51       10.20      3.63 o
   0  -1  14        0.40        8.14      3.44 o
   1  -1  14        9.22        9.45      3.75 o
   2  -1  14        9.35       17.46      5.82 o
   3  -1  14        0.74        7.38      4.38 o
   4  -1  14       12.90       23.84      7.64 o
   5  -1  14        2.63        8.01      5.19 o
   6  -1  14        7.67       -1.25      4.82 o
  -6   0  14        1.17        9.64      6.01 o
  -5   0  14        0.57       -3.75      3.75 o
  -4   0  14        3.70       14.89      5.07 o
  -3   0  14       10.74        9.01      4.07 o
  -2   0  14        0.13        0.38      3.94 o
   0   0  14       11.41        7.01      3.19 o
   1   0  14        0.07       -2.63      2.63 o
   2   0  14       13.79        6.26      3.19 o
   3   0  14        6.87       17.96      6.01 o
   4   0  14       36.77       33.61      8.39 o
   5   0  14       20.21       28.79      7.95 o
   6   0  14       22.34       26.60      9.32 o
  -6   1  14        4.21        2.69      5.32 o
  -5   1  14        3.59       15.33      6.38 o
  -4   1  14        3.43        2.63      3.38 o
  -3   1  14        1.16        5.76      3.50 o
  -2   1  14        2.72        2.94      2.94 o
  -1   1  14       39.95       24.34      5.38 o
   0   1  14       10.68        1.69      3.88 o
   1   1  14       87.62       64.71      8.95 o
   2   1  14        4.56       25.16      4.57 o
   3   1  14        1.04        2.88      3.19 o
   4   1  14        7.03       14.89      4.69 o
   5   1  14       10.72       16.52      6.45 o
   6   1  14        0.83       17.46      8.01 o
   7   1  14       18.76       27.54      6.63 o
  -5   2  14       13.62       20.09      6.88 o
  -4   2  14        1.71       -3.32      3.32 o
  -3   2  14       15.18       34.73      8.14 o
  -2   2  14       18.75       22.09      5.51 o
  -1   2  14       52.50       50.07      4.82 o
   1   2  14       24.54       25.03      5.13 o
   2   2  14       16.25       17.96      4.51 o
   3   2  14       25.78       25.60      3.50 o
   4   2  14       97.05      104.45     17.96 o
   5   2  14        0.66        6.70      3.63 o
   6   2  14       10.30       16.27      5.13 o
   7   2  14        1.37        9.32      6.01 o
  -5   3  14        2.34       13.64      6.45 o
  -4   3  14        9.53       17.71      6.88 o
  -3   3  14       13.45       11.33      5.76 o
  -2   3  14       11.20        9.39      3.50 o
  -1   3  14        6.44        3.82      1.19 o
   0   3  14       12.02        4.57      3.82 o
   1   3  14       30.01       22.28      3.88 o
   2   3  14        1.99        4.32      2.63 o
   3   3  14       14.25        7.51      3.69 o
   4   3  14        3.39        6.07      3.25 o
   5   3  14        1.72        6.82      3.38 o
   6   3  14       19.85       16.33      5.19 o
   7   3  14        7.97       23.03      8.07 o
   8   3  14        0.83       18.59      8.57 o
  -5   4  14        2.61        5.57      4.26 o
  -4   4  14       15.34       19.90      6.26 o
  -3   4  14       71.25       89.43     19.65 o
  -2   4  14       82.35       84.55     16.15 o
  -1   4  14       35.54       38.05      3.94 o
   0   4  14        2.43        1.63      1.13 o
   2   4  14       38.19       34.48      5.44 o
   3   4  14       28.17       31.73      5.07 o
   4   4  14        3.39        3.32      1.94 o
   5   4  14        6.77       10.58      4.57 o
   6   4  14        9.21        7.82      3.57 o
   7   4  14       12.87       17.90      5.57 o
   8   4  14        7.84       -4.69      5.32 o
  -4   5  14       41.44       39.24     11.01 o
  -3   5  14       72.66       95.63     20.28 o
  -2   5  14       54.15       65.59     12.83 o
  -1   5  14       46.81       40.80      5.13 o
   0   5  14        8.24        8.01      1.63 o
   1   5  14       58.19       62.39      7.64 o
   2   5  14       76.13       74.29      9.01 o
   3   5  14       57.41       52.57      7.38 o
   4   5  14        2.14        4.19      2.57 o
   5   5  14        0.18        1.00      2.50 o
   6   5  14       16.71       17.96      5.82 o
   7   5  14        6.28        9.07      3.75 o
   8   5  14        4.40        1.75      5.07 o
  -4   6  14        0.19       -0.75      5.07 o
  -3   6  14       11.47        5.95      5.13 o
  -2   6  14       40.10       48.44     11.52 o
  -1   6  14       27.99       32.79      4.88 o
   0   6  14        2.38        3.38      1.56 o
   1   6  14       17.88       20.90      2.75 o
   2   6  14       39.14       34.30      5.19 o
   3   6  14       11.11        6.88      3.38 o
   4   6  14       60.61       60.20      8.70 o
   5   6  14      160.44      156.71     25.72 o
   6   6  14       15.35       11.08      3.69 o
   7   6  14        0.09       -0.63      4.07 o
   8   6  14        2.88        4.38      4.57 o
  -3   7  14       21.73       33.61      9.51 o
  -2   7  14        0.04       -2.69      2.69 o
  -1   7  14        3.55        7.82      2.38 o
   0   7  14        3.49        4.07      1.63 o
   1   7  14        2.69        4.01      1.25 o
   2   7  14       19.60       24.85      5.01 o
   4   7  14        0.04        5.82      3.07 o
   5   7  14       82.71       85.43     16.15 o
   6   7  14       15.09       13.71      2.82 o
   7   7  14       29.29       36.67      9.07 o
   8   7  14        3.80       12.58      4.51 o
  -3   8  14        0.02        5.01      5.51 o
  -2   8  14        1.55        3.07      3.63 o
  -1   8  14        0.98        0.06      1.94 o
   0   8  14        3.26        2.19      1.63 o
   1   8  14        2.12        4.94      2.19 o
   2   8  14        9.94       10.08      1.69 o
   3   8  14       49.69       51.00      7.01 o
   4   8  14       11.14        4.07      2.94 o
   5   8  14       43.48       46.19      7.32 o
   7   8  14       25.30       21.40      4.01 o
   8   8  14       13.42        9.64      4.26 o
  -2   9  14       26.77       36.30     13.46 o
  -1   9  14        5.66       18.90      4.63 o
   0   9  14        0.05        1.75      1.63 o
   1   9  14        7.59        3.69      1.75 o
   2   9  14       12.04       12.39      2.69 o
   3   9  14        0.25       -1.00      1.00 o
   4   9  14       35.92       32.54      5.44 o
   5   9  14      127.32      126.04     25.85 o
   6   9  14       13.20       16.21      3.32 o
   7   9  14       58.16       59.58     12.58 o
   8   9  14        0.00        1.00      1.31 o
  -1  10  14        1.91        5.32      2.57 o
   0  10  14        0.51       -1.88      2.32 o
   1  10  14       14.29       16.90      4.07 o
   2  10  14        5.47        3.63      1.94 o
   3  10  14        8.83        8.32      2.19 o
   4  10  14       14.85       17.15      2.75 o
   5  10  14        0.03       -1.50      1.50 o
   6  10  14        5.18        3.13      3.50 o
   7  10  14       14.80       17.71      5.63 o
   8  10  14        0.60        7.13      5.07 o
   1  11  14        0.01        1.25      2.88 o
   2  11  14        4.57        4.82      4.32 o
   3  11  14        4.75        5.76      3.25 o
   4  11  14        9.12       10.20      2.75 o
   5  11  14       41.48       41.55      7.89 o
   6  11  14       61.86       48.06      9.20 o
   7  11  14       52.64       38.93     14.08 o
   3  12  14       19.26       23.22      9.32 o
   4  12  14        3.31        6.70      5.01 o
   5  12  14       18.05       16.46      6.45 o
  -2  -4  15        2.69        2.38      3.50 o
  -1  -4  15       16.27       20.15      8.14 o
   0  -4  15       25.90       24.91     10.51 o
  -3  -3  15        2.03       15.83      5.26 o
  -2  -3  15      136.44      171.98     43.93 o
  -1  -3  15        5.63       16.58      6.95 o
   0  -3  15       20.20       33.23      9.39 o
   1  -3  15        0.41       11.39      5.76 o
   2  -3  15        0.10        1.06      3.88 o
  -4  -2  15        0.01       -1.00      3.63 o
  -3  -2  15        0.58        2.38      4.07 o
  -2  -2  15        5.32       12.14      5.38 o
  -1  -2  15       17.72       26.72      7.51 o
   0  -2  15       48.72       69.84     16.77 o
   1  -2  15        0.21       -5.07      5.07 o
   2  -2  15       10.47       14.39      5.70 o
   3  -2  15        4.56        2.63      4.26 o
  -4  -1  15       10.06       14.46      4.44 o
  -3  -1  15        0.02        1.56      3.75 o
  -2  -1  15      173.59      231.68     51.69 o
   0  -1  15       92.21      123.16     25.35 o
   1  -1  15        9.31       21.78      6.20 o
   2  -1  15       18.44       16.15      6.51 o
   3  -1  15        0.09        8.82      6.32 o
   4  -1  15       24.42       32.29      9.45 o
  -5   0  15        2.80        5.57      5.01 o
  -4   0  15        4.26       17.27      6.32 o
  -3   0  15        0.25        3.25      3.50 o
  -2   0  15        0.01       -3.13      3.32 o
  -1   0  15        8.26       14.77      4.76 o
   0   0  15        0.02        4.07      3.82 o
   1   0  15        8.79       11.39      4.57 o
   2   0  15        0.59       -3.94      4.76 o
   3   0  15       38.78       47.56      7.64 o
   4   0  15       14.96       29.54     10.95 o
   5   0  15      115.49      132.74     24.09 o
  -5   1  15       14.80       21.84      9.20 o
  -4   1  15        0.82       -3.32      4.07 o
  -3   1  15       25.21       22.65      6.32 o
  -2   1  15       15.74       14.52      4.82 o
  -1   1  15        2.72        5.32      3.57 o
   0   1  15       71.34       95.25     18.21 o
   1   1  15        3.77        6.51      3.38 o
   2   1  15       93.66      110.33     20.90 o
   3   1  15       20.46       36.24      9.45 o
   4   1  15        4.77        3.94      4.13 o
   5   1  15       14.20       33.92     11.08 o
   6   1  15       30.50       45.62     10.45 o
  -5   2  15        0.05       -2.32      6.57 o
  -4   2  15        0.63       -5.44      5.44 o
  -3   2  15        4.74       13.08      5.63 o
  -2   2  15       16.10       23.41      7.07 o
  -1   2  15       10.55       19.28      5.82 o
   1   2  15        6.76        8.57      4.69 o
   2   2  15       29.37       48.31     10.33 o
   3   2  15        7.35       11.08      4.69 o
   4   2  15        0.32       13.39      5.07 o
   5   2  15        2.23        0.25      3.82 o
   6   2  15        0.47       -3.88      3.88 o
  -4   3  15        5.01       15.21      6.01 o
  -3   3  15        0.67        7.26      4.26 o
  -2   3  15       26.82       26.60      6.82 o
  -1   3  15       18.13       18.21      4.76 o
   0   3  15        0.61        6.32      3.38 o
   1   3  15        1.53        6.70      3.07 o
   2   3  15        0.05        6.26      4.13 o
   3   3  15        0.28       -1.06      2.88 o
   4   3  15        2.13        5.26      2.25 o
   5   3  15        0.00        5.07      5.26 o
   6   3  15        2.31        6.70      5.44 o
   7   3  15        2.74        4.13      3.82 o
  -4   4  15        9.81       12.95      4.88 o
  -3   4  15        3.46        9.01      4.82 o
  -2   4  15        8.79        0.56      3.44 o
  -1   4  15       22.54       35.73      8.57 o
   0   4  15        1.38        3.82      1.50 o
   2   4  15       10.05       14.58      4.63 o
   3   4  15        4.23        3.63      4.07 o
   4   4  15        2.93        3.88      3.94 o
   5   4  15        0.28        6.38      3.57 o
   6   4  15       14.06       25.28      7.89 o
   7   4  15        2.21       12.95      6.51 o
  -4   5  15       69.74       75.73     26.41 o
  -3   5  15        1.76        5.13      4.32 o
  -2   5  15       54.48       78.17     18.09 o
  -1   5  15        0.88        2.38      2.82 o
   0   5  15        2.13        4.13      1.56 o
   1   5  15        5.67        6.88      3.88 o
   2   5  15        6.86        3.94      2.38 o
   3   5  15       15.19       19.21      4.76 o
   4   5  15        2.00        3.75      2.57 o
   5   5  15       13.42       18.02      3.75 o
   6   5  15       14.41       17.02      5.26 o
   7   5  15       14.26       21.97      7.57 o
  -3   6  15        0.31        3.44      3.57 o
  -2   6  15       37.14       39.74     12.52 o
  -1   6  15        2.03        4.57      3.19 o
   0   6  15        5.67        8.70      2.32 o
   1   6  15        0.59        2.82      1.69 o
   2   6  15        0.06        6.57      3.50 o
   3   6  15        0.66       -3.13      3.13 o
   4   6  15       34.01       34.55      8.07 o
   5   6  15       32.60       36.17      8.51 o
   6   6  15        3.01        1.56      4.19 o
   7   6  15        0.30       -0.75      3.25 o
   8   6  15        0.15       -3.13      3.13 o
  -2   7  15       32.55       57.70     15.65 o
  -1   7  15        0.28        0.06      4.19 o
   0   7  15        1.20        3.88      2.07 o
   1   7  15        4.32        5.01      2.13 o
   2   7  15        1.31        1.06      2.07 o
   3   7  15       11.32       11.64      3.69 o
   4   7  15        8.77       14.71      4.69 o
   5   7  15       30.96       25.78      6.38 o
   6   7  15        3.12       10.39      4.32 o
   7   7  15        0.44        6.13      3.19 o
   8   7  15        2.40        4.19      4.63 o
  -2   8  15        8.98       17.40      7.01 o
  -1   8  15        4.30        3.25      4.57 o
   0   8  15        0.11        2.25      2.38 o
   1   8  15        0.88        3.50      1.88 o
   2   8  15       14.83       14.77      2.94 o
   3   8  15       10.03       11.01      2.50 o
   4   8  15        4.38        5.70      2.38 o
   6   8  15        0.13        1.00      2.19 o
   7   8  15       28.92       29.66      8.14 o
  -1   9  15       31.73       45.12     15.90 o
   0   9  15        5.40        6.38      2.75 o
   1   9  15        0.51        4.26      2.25 o
   2   9  15        0.26        0.00      1.38 o
   3   9  15        0.20        0.06      1.25 o
   4   9  15        0.28        2.57      1.63 o
   5   9  15       22.31       18.15      6.38 o
   6   9  15       31.00       36.30      6.88 o
   7   9  15        0.69        5.82      2.50 o
   0  10  15       21.86       26.91      7.01 o
   1  10  15       12.85       12.27      2.57 o
   2  10  15        4.26        4.13      2.44 o
   3  10  15        3.74        0.75      1.69 o
   4  10  15       29.39       23.03      4.63 o
   5  10  15       12.85        3.94      2.57 o
   6  10  15        2.90        6.20      3.07 o
   7  10  15        2.92       -1.31      2.50 o
   2  11  15        4.47        8.57      5.26 o
   3  11  15       36.57       36.99     13.14 o
   4  11  15        0.72       -4.07      4.07 o
   5  11  15       44.19       47.38     11.77 o
  -2  -2  16        8.05        6.51      5.88 o
   0  -2  16       12.87       26.35      7.45 o
   1  -2  16        0.11       -1.69      3.88 o
  -3  -1  16        9.52       20.15      9.07 o
  -2  -1  16        8.85        6.07      5.57 o
  -1  -1  16        0.61       10.20      4.69 o
   0  -1  16        0.19       -4.01      4.01 o
   1  -1  16       73.07      106.27     27.66 o
   2  -1  16        3.54        0.25      3.50 o
   3  -1  16       31.14       44.18     16.58 o
  -3   0  16       40.96       48.06     10.76 o
  -2   0  16        7.65       21.59      8.39 o
  -1   0  16       18.23       25.66      9.20 o
   0   0  16        3.55       11.70      5.38 o
   1   0  16        0.05        1.19      3.88 o
   2   0  16        0.20        7.20      5.76 o
   3   0  16        0.04       -3.13      3.50 o
   4   0  16        2.33        1.25      4.44 o
  -3   1  16        5.10       20.65      6.63 o
  -2   1  16       23.93       19.40      7.82 o
  -1   1  16        3.40       11.64      5.70 o
   1   1  16       10.06        8.26      4.19 o
   2   1  16       49.70       71.41     16.96 o
   3   1  16       15.77       25.60      8.70 o
   4   1  16        3.58        3.07      3.19 o
   5   1  16        3.77        3.50      6.45 o
  -3   2  16       17.21       19.34      5.76 o
  -2   2  16        0.03       -3.75      3.75 o
  -1   2  16      134.90      174.86     39.36 o
   0   2  16       32.77       29.10      7.01 o
   1   2  16        1.05        0.19      3.07 o
   2   2  16       16.24       14.71      5.76 o
   3   2  16        1.00        7.26      4.01 o
   4   2  16        5.36        9.39      5.76 o
   5   2  16        3.94       -4.01      4.01 o
  -3   3  16        4.47       18.27      6.76 o
  -2   3  16        4.63        4.57      5.19 o
  -1   3  16       18.71       21.47      6.88 o
   0   3  16       89.11       90.56     19.09 o
   2   3  16       44.41       63.27     14.08 o
   3   3  16        2.57        7.82      3.75 o
   4   3  16       17.04       10.01      5.32 o
   5   3  16        4.49        9.01      4.76 o
   6   3  16       10.38       11.52      5.76 o
  -3   4  16        6.35       15.52      5.01 o
  -2   4  16        0.05        0.31      3.32 o
  -1   4  16        0.14        8.51      3.94 o
   0   4  16       11.52       15.83      4.82 o
   1   4  16        2.32       10.20      3.82 o
   2   4  16        0.04        6.70      3.32 o
   3   4  16       44.33       64.77     14.08 o
   4   4  16        2.68        5.07      4.32 o
   5   4  16       50.32       67.34     14.27 o
   6   4  16        1.21        6.51      3.94 o
  -3   5  16       10.14        5.76      4.32 o
  -2   5  16        0.86        4.51      4.01 o
  -1   5  16        2.43       10.33      4.63 o
   0   5  16        1.72        1.06      3.07 o
   1   5  16        6.80        5.88      3.50 o
   3   5  16        0.68       -0.75      2.75 o
   4   5  16       62.00       68.90     15.90 o
   5   5  16       12.00       14.71      6.07 o
   6   5  16       20.19       12.20      6.07 o
  -2   6  16        2.19        4.44      3.75 o
  -1   6  16       28.17       30.42      8.89 o
   0   6  16        5.12       -0.31      2.82 o
   1   6  16        0.71        3.63      2.00 o
   2   6  16       10.77       12.02      3.75 o
   3   6  16        2.34        7.76      3.25 o
   4   6  16       16.50       24.66      6.63 o
   5   6  16       16.63       21.90      7.82 o
   6   6  16        0.37        4.07      3.07 o
   7   6  16        0.01       -3.75      4.63 o
  -1   7  16        0.38       -1.81      4.57 o
   0   7  16       10.68       19.15      7.26 o
   1   7  16       12.00       16.15      4.01 o
   2   7  16        2.43       -1.38      3.32 o
   3   7  16        0.03        5.82      2.94 o
   4   7  16        5.59       15.21      4.76 o
   5   7  16        0.36       -3.44      3.44 o
   6   7  16        5.93       17.52      5.19 o
   7   7  16       15.79       21.97      6.01 o
   0   8  16       21.16       28.60      6.45 o
   1   8  16        5.00       11.26      3.07 o
   2   8  16        1.18        3.19      1.88 o
   3   8  16        6.04        8.95      3.82 o
   4   8  16        1.37        0.88      1.56 o
   5   8  16       11.17       18.15      5.82 o
   6   8  16        0.01        0.25      2.19 o
   1   9  16        6.87        3.63      2.38 o
   2   9  16       10.63       14.71      2.94 o
   3   9  16        0.53        4.38      2.07 o
   4   9  16        7.37       11.45      3.00 o
   5   9  16        0.12        7.76      3.63 o
   6   9  16       24.11       24.09      6.38 o
   3  10  16        1.15       -1.50      2.50 o
   4  10  16        3.01        2.63      2.82 o
   5  10  16        1.08        6.45      4.07 o
  -1   0  17       27.88       47.88     17.27 o
   1   0  17        1.36       -2.44      3.69 o
  -1   1  17       14.03       16.96      7.20 o
   1   1  17        4.68       17.15      5.13 o
   2   1  17       27.97       46.94     10.33 o
   3   1  17        3.55       12.95      6.32 o
  -2   2  17       61.46       74.91     26.16 o
  -1   2  17        4.15       -5.19      5.19 o
   0   2  17      104.30      138.87     35.61 o
   1   2  17       10.40        7.45      4.51 o
   2   2  17        0.07        6.45      5.95 o
   3   2  17       32.90       52.26     10.20 o
   4   2  17        2.34        9.89      6.20 o
  -1   3  17        1.23        3.19      3.82 o
   0   3  17        9.44       11.70      4.82 o
   2   3  17        1.99        7.64      5.76 o
   3   3  17       18.37       24.78      7.64 o
   4   3  17        4.02       10.20      6.38 o
  -1   4  17       12.70       27.79      7.76 o
   0   4  17        4.22        8.01      5.38 o
   1   4  17        0.93       -1.06      3.25 o
   2   4  17        0.50        1.94      3.38 o
   3   4  17       27.39       19.53      7.20 o
   4   4  17       18.95       31.48      7.26 o
   5   4  17       16.07       34.61     13.27 o
  -1   5  17        9.73       17.15      7.20 o
   0   5  17        2.08        3.69      5.38 o
   1   5  17        1.76       -0.81      5.01 o
   3   5  17        9.23        6.45      3.69 o
   4   5  17       10.70       13.46      4.32 o
   5   5  17        0.25        5.76      4.32 o
   0   6  17        0.55       -5.07      5.07 o
   1   6  17       18.32       26.79      8.45 o
   2   6  17        8.99        4.13      4.32 o
   4   6  17        4.54        9.01      3.82 o
   5   6  17       53.49       64.33     22.72 o
   0   7  17        2.93        0.44      4.76 o
   1   7  17        0.67        9.64      5.19 o
   2   7  17       16.95       26.66      4.13 o
   3   7  17        0.55        3.94      2.94 o
   4   7  17       36.36       45.62      8.89 o
   5   7  17        0.79       -2.25      4.07 o
   2   8  17        2.98        3.07      2.32 o
   3   8  17        0.37       -2.63      2.63 o
   4   8  17        3.41        5.19      4.32 o
 
